# Supplementary material for: 2-(2,5-Dichloro­benzene­sulfonamido)-3-methyl­butanoic acid
Source: Acta Crystallogr Sect E Struct Rep Online. 2010 Oct 23;66(Pt 11):o2888. doi: 10.1107/S1600536810041620 (PMC3009271; doi:10.1107/S1600536810041620)
Supplement: Supplementary file 2 [file e-66-o2888-Isup2.hkl]

#
# h,k,l, Fc-squared, Fo-squared, sigma(Fo-squared) and status flag
#
data_I
_shelx_title ' VALDICH_0m in P2(1)2(1)2(1)'
_shelx_refln_list_code          4
_shelx_F_calc_maximum      130.46
_exptl_crystal_F_000       672.00
_reflns_d_resolution_high  0.7699
 
loop_
 _symmetry_equiv_pos_as_xyz
 'x, y, z'
 'x+1/2, -y+1/2, -z'
 '-x, y+1/2, -z+1/2'
 '-x+1/2, -y, z+1/2'
 
_cell_length_a     5.4584
_cell_length_b    14.0623
_cell_length_c    19.4545
_cell_angle_alpha  90.000
_cell_angle_beta   90.000
_cell_angle_gamma  90.000
 
_shelx_F_squared_multiplier     1.000
 
loop_
 _refln_index_h
 _refln_index_k
 _refln_index_l
 _refln_F_squared_calc
 _refln_F_squared_meas
 _refln_F_squared_sigma
 _refln_observed_status
   2   0   0     5884.21     6381.91    125.89 o
   4   0   0      997.61     1060.70     25.83 o
   6   0   0      141.17      133.06     13.31 o
   1   1   0     7707.40     5533.60    218.43 o
   2   1   0      638.77      702.69     10.36 o
   3   1   0     3618.29     3869.96     54.16 o
   4   1   0      279.90      253.41      5.66 o
   5   1   0       50.00       41.67      3.95 o
   6   1   0      112.80      103.64      8.35 o
   7   1   0      188.52      188.76     12.08 o
   1   2   0      369.80      397.64      5.56 o
   2   2   0       51.75       32.91      1.44 o
   3   2   0        9.53       21.00      2.79 o
   4   2   0       70.95       86.61      3.22 o
   5   2   0      212.36      214.51      8.17 o
   6   2   0      195.07      223.25     15.98 o
   7   2   0        0.93       -0.58      4.65 o
   1   3   0    10003.64     9588.79    107.94 o
   2   3   0     3279.17     3344.99     44.09 o
   3   3   0        2.72        0.44      0.95 o
   4   3   0       27.63       34.74      3.40 o
   5   3   0       96.50      101.35      5.86 o
   6   3   0       26.75       26.91      7.17 o
   0   4   0     7663.39     7693.19    134.48 o
   1   4   0      926.49      932.64     11.05 o
   2   4   0      713.83      814.09      9.83 o
   3   4   0      167.89      179.75      3.77 o
   4   4   0     3279.09     3349.98     55.27 o
   5   4   0       82.47       94.31      5.91 o
   6   4   0       45.72       41.61     17.37 o
   1   5   0        2.34       -0.65      0.96 o
   2   5   0      917.42      998.35     13.74 o
   3   5   0      796.61      812.84     13.93 o
   4   5   0      613.06      676.14     18.16 o
   5   5   0       18.82       18.86      5.05 o
   6   5   0       10.23       11.71      5.02 o
   0   6   0     3233.07     3357.95     60.56 o
   1   6   0     2822.30     3016.14     49.88 o
   2   6   0       52.01       39.72      2.11 o
   3   6   0      155.51      177.30      4.76 o
   4   6   0        5.94        4.61      2.35 o
   5   6   0      220.81      241.10     26.96 o
   6   6   0        4.00       17.12      5.46 o
   1   7   0       29.57       24.45      2.26 o
   2   7   0     1886.57     1946.76     34.55 o
   3   7   0     1089.60      964.25     16.48 o
   4   7   0      393.19      353.14     12.50 o
   5   7   0       32.53       46.70      6.97 o
   6   7   0       72.03       69.56      8.43 o
   0   8   0     2850.37     2713.78     64.24 o
   1   8   0      190.30      188.36      5.63 o
   2   8   0        9.30       15.28      2.10 o
   3   8   0        7.40        3.69      1.83 o
   4   8   0      219.25      227.67      8.69 o
   5   8   0      135.35      123.53     10.56 o
   6   8   0       25.68       21.89      6.42 o
   1   9   0      203.53      193.88      6.12 o
   2   9   0      287.22      292.34      7.26 o
   3   9   0       58.96       49.31      3.29 o
   4   9   0        0.12       -2.54      4.30 o
   5   9   0      107.28      113.69     10.84 o
   6   9   0        0.67        1.61      6.48 o
   0  10   0       11.81       10.29      3.95 o
   1  10   0     1190.05     1197.97     22.65 o
   2  10   0       17.00       13.07      2.57 o
   3  10   0      646.02      649.50     14.03 o
   4  10   0       71.26       70.34      7.11 o
   5  10   0       63.55       63.79     11.32 o
   1  11   0      220.16      164.92      7.17 o
   2  11   0      392.87      381.06     10.04 o
   3  11   0        6.69        4.39      2.92 o
   4  11   0       78.50       83.37      6.94 o
   5  11   0        7.62        8.48      6.27 o
   0  12   0      391.00      316.60     13.26 o
   1  12   0        0.27       -3.57      2.70 o
   2  12   0       61.89       43.12      4.07 o
   3  12   0       13.31       13.28      4.02 o
   4  12   0        0.35        1.82      3.18 o
   5  12   0        1.44        4.12      6.68 o
   1  13   0      562.88      544.95     13.55 o
   2  13   0        0.25       -1.32      2.70 o
   3  13   0      101.40      102.23      7.59 o
   4  13   0       50.16       55.81      9.34 o
   0  14   0        0.17       -3.49      4.30 o
   1  14   0      570.59      604.36     14.94 o
   2  14   0       69.17       50.65      5.40 o
   3  14   0      129.79      132.86     11.16 o
   4  14   0       19.22       26.31     13.48 o
   1  15   0       62.16       69.03      5.71 o
   2  15   0      122.72      136.53      8.40 o
   3  15   0        1.03       -0.53      5.15 o
   4  15   0      128.63      136.85     18.58 o
   0  16   0        0.02       -2.70      4.49 o
   1  16   0        7.46        2.66      4.03 o
   2  16   0        8.00        3.23      5.36 o
   3  16   0        9.60       15.53      6.84 o
   1  17   0       70.23       71.73      8.51 o
   2  17   0       24.67       38.31      8.18 o
   0  18   0       48.48       53.00      8.98 o
   1  18   0       41.90       36.65     13.52 o
   1   0   1     2168.15     2132.46     31.34 o
   2   0   1     1227.51     1228.71     18.85 o
   3   0   1     2565.03     2872.98     46.68 o
   4   0   1       16.72       13.66      1.38 o
   5   0   1      242.05      212.33     10.61 o
   6   0   1        2.61        0.99      4.06 o
   7   0   1        2.32        2.34      9.07 o
  -7   1   1        1.09       -3.28      7.60 o
  -6   1   1       37.61       49.96      6.31 o
  -5   1   1       22.97       30.50      3.32 o
  -4   1   1      502.51      501.59     12.50 o
  -3   1   1      723.48      757.29     11.44 o
  -2   1   1      339.53      299.06      5.32 o
  -1   1   1      199.38      185.04      4.24 o
   1   1   1      240.22      221.58      3.63 o
   2   1   1      347.75      306.93      5.43 o
   3   1   1      729.87      746.72     12.10 o
   4   1   1      505.46      515.76      9.08 o
   5   1   1       22.49       28.20      4.77 o
   6   1   1       38.47       44.26      8.38 o
   7   1   1        1.29        8.47      5.19 o
  -7   2   1       23.31       27.30      9.85 o
  -6   2   1       23.49       28.71      5.23 o
  -5   2   1       30.54       32.77      3.37 o
  -4   2   1        8.99       10.97      1.79 o
  -3   2   1       73.20       83.88      2.56 o
  -2   2   1     1931.51     2009.28     31.03 o
  -1   2   1      936.19      909.59     12.28 o
   1   2   1      905.84      872.11     11.49 o
   2   2   1     1970.00     2036.62     26.70 o
   3   2   1       71.83       86.13      2.96 o
   4   2   1       10.45        5.22      1.47 o
   5   2   1       29.22       31.17      3.90 o
   6   2   1       23.43       37.38      5.86 o
   7   2   1       23.35       30.01      9.16 o
  -6   3   1       71.18       67.06      7.09 o
  -5   3   1       89.43       90.95      6.59 o
  -4   3   1      560.45      502.09     11.42 o
  -3   3   1     1481.23     1606.90     25.05 o
  -2   3   1      539.85      509.75      8.29 o
  -1   3   1     1571.49     1598.79     21.98 o
   0   3   1      426.37      519.83      7.29 o
   1   3   1     1616.32     1634.29     19.66 o
   2   3   1      529.12      500.60      6.80 o
   3   3   1     1440.29     1567.15     24.67 o
   4   3   1      562.33      531.35      9.74 o
   5   3   1       82.26       78.52      5.51 o
   6   3   1       73.37       91.45      8.28 o
  -6   4   1       10.81       11.02      4.54 o
  -5   4   1      333.45      327.05     10.83 o
  -4   4   1      718.67      698.58     13.23 o
  -3   4   1     1092.66     1173.32     23.17 o
  -2   4   1      776.87      720.73     10.86 o
  -1   4   1     5038.08     5351.59     69.91 o
   0   4   1      401.00      397.73      5.81 o
   1   4   1     5014.99     5247.81     62.50 o
   2   4   1      788.59      746.29     10.77 o
   3   4   1     1094.63     1196.15     19.19 o
   4   4   1      718.84      722.57     12.85 o
   5   4   1      334.14      331.68     14.76 o
   6   4   1       10.79       11.03      4.94 o
  -6   5   1       46.01       29.78      5.91 o
  -5   5   1       74.71       79.55     12.01 o
  -4   5   1      809.41      886.33     19.11 o
  -3   5   1      127.33      125.96      5.02 o
  -2   5   1      224.44      223.55      5.06 o
  -1   5   1      772.29      706.53     10.95 o
   0   5   1     1982.76     2152.89     24.31 o
   1   5   1      781.58      723.47      9.78 o
   2   5   1      218.70      207.61      4.08 o
   3   5   1      140.72      136.80      3.00 o
   4   5   1      809.98      882.75     15.70 o
   5   5   1       77.67       71.63      7.55 o
   6   5   1       48.63       55.19      7.14 o
  -6   6   1       38.12       36.30      6.56 o
  -5   6   1      369.03      388.59     17.24 o
  -4   6   1      879.63      883.13     15.69 o
  -3   6   1      156.05      159.37      4.25 o
  -2   6   1      871.73      935.03     22.23 o
  -1   6   1      585.82      631.76     11.53 o
   0   6   1      446.46      426.67      7.99 o
   1   6   1      584.60      636.82     10.54 o
   2   6   1      901.22      920.89     13.12 o
   3   6   1      166.14      168.46      4.09 o
   4   6   1      875.66      904.03     17.44 o
   5   6   1      377.70      400.67     22.21 o
   6   6   1       37.23       46.69     16.07 o
  -6   7   1        2.80        7.06      7.60 o
  -5   7   1       73.77       73.82      8.12 o
  -4   7   1      201.57      193.26      6.60 o
  -3   7   1     1016.34     1030.14     17.35 o
  -2   7   1      327.68      312.93      6.95 o
  -1   7   1       46.13       46.44      2.69 o
   0   7   1       37.08       49.87      3.30 o
   1   7   1       41.53       48.35      3.00 o
   2   7   1      331.51      318.36      6.33 o
   3   7   1     1005.72     1028.70     16.71 o
   4   7   1      204.84      199.72      9.50 o
   5   7   1       73.90       72.50      8.16 o
   6   7   1        2.69       11.49      7.60 o
  -6   8   1       25.83       33.17     14.77 o
  -5   8   1        3.75       15.82      5.56 o
  -4   8   1       63.21       57.46      4.88 o
  -3   8   1      306.08      289.49      6.89 o
  -2   8   1       86.16       87.68      3.86 o
  -1   8   1      830.96      830.87     14.77 o
   0   8   1      797.22      789.21     15.36 o
   1   8   1      815.00      813.98     16.32 o
   2   8   1       86.82       86.61      3.74 o
   3   8   1      303.96      286.34      6.97 o
   4   8   1       65.86       55.90      5.02 o
   5   8   1        3.96        8.42      5.19 o
   6   8   1       26.48       28.09      6.93 o
  -6   9   1        1.49       -3.34      5.19 o
  -5   9   1      110.01      117.19     10.97 o
  -4   9   1      251.47      279.96     12.21 o
  -3   9   1      115.02       99.74      4.41 o
  -2   9   1      136.29      132.15      5.09 o
  -1   9   1      109.85       98.62      4.63 o
   0   9   1      691.05      711.84     14.58 o
   1   9   1      110.13       91.98      5.20 o
   2   9   1      136.07      146.30      5.50 o
   3   9   1      113.94       96.61      4.43 o
   4   9   1      249.27      263.93     19.58 o
   5   9   1      110.29      112.75     11.41 o
   6   9   1        1.65        3.84      5.59 o
  -5  10   1       32.26       20.56      6.60 o
  -4  10   1      357.44      360.65     14.63 o
  -3  10   1      220.31      224.51      7.29 o
  -2  10   1       61.65       52.43      3.75 o
  -1  10   1       69.68       80.82      4.66 o
   0  10   1     1949.28     1774.87     31.65 o
   1  10   1       71.24       73.64      4.52 o
   2  10   1       57.76       51.14      3.78 o
   3  10   1      221.97      227.81      8.48 o
   4  10   1      363.65      358.19     11.55 o
   5  10   1       32.14       16.98      6.54 o
  -5  11   1       16.61       13.58      6.56 o
  -4  11   1       25.47       30.86      3.82 o
  -3  11   1      208.93      200.87      8.08 o
  -2  11   1       77.55       84.28      4.96 o
  -1  11   1     1202.32     1228.22     23.57 o
   0  11   1     1373.31     1398.70     26.25 o
   1  11   1     1219.31     1239.76     27.24 o
   2  11   1       82.88       86.03      5.09 o
   3  11   1      207.44      203.57      8.82 o
   4  11   1       24.80       32.95      4.35 o
   5  11   1       16.60       21.70      7.23 o
  -5  12   1       69.98       71.55     10.23 o
  -4  12   1       78.88       78.90     11.87 o
  -3  12   1      157.71      132.62     10.80 o
  -2  12   1        1.36       -1.63      2.50 o
  -1  12   1      492.85      548.74     13.06 o
   0  12   1      740.36      862.43     19.96 o
   1  12   1      501.72      544.16     13.12 o
   2  12   1        0.76       -1.93      2.55 o
   3  12   1      156.14      145.53      8.47 o
   4  12   1       80.08       73.40      6.14 o
   5  12   1       70.89       70.14     10.40 o
  -4  13   1       96.42       89.91     11.29 o
  -3  13   1       91.02       98.89      7.35 o
  -2  13   1       43.69       38.22      4.13 o
  -1  13   1      177.94      145.31      7.88 o
   0  13   1       89.01       74.55      5.24 o
   1  13   1      180.15      168.84      7.64 o
   2  13   1       42.51       40.51      4.18 o
   3  13   1       90.65       87.69      8.01 o
   4  13   1       95.33       97.34     11.71 o
  -4  14   1       70.83       61.79     10.24 o
  -3  14   1        4.66        6.82      4.98 o
  -2  14   1        7.43       10.39      3.67 o
  -1  14   1       16.05       25.30      4.07 o
   0  14   1      484.19      488.46     13.04 o
   1  14   1       15.92       25.91      4.26 o
   2  14   1        7.27        4.16      3.43 o
   3  14   1        4.74        7.46      5.22 o
   4  14   1       71.65       80.89     17.37 o
  -4  15   1       31.63       32.55      9.37 o
  -3  15   1      150.83      152.81     16.02 o
  -2  15   1       31.24       35.32      5.31 o
  -1  15   1       96.73      103.45      8.87 o
   0  15   1       27.90       28.88      4.33 o
   1  15   1       96.16       98.74      6.46 o
   2  15   1       30.49       32.76      8.18 o
   3  15   1      152.52      164.28     12.66 o
   4  15   1       31.38       30.36      9.40 o
  -3  16   1       82.63       95.41     14.14 o
  -2  16   1        9.79       11.77      6.14 o
  -1  16   1       32.96       38.79      5.52 o
   0  16   1       35.30       24.96      4.33 o
   1  16   1       33.49       26.08      4.49 o
   2  16   1        9.53        7.99      6.05 o
   3  16   1       83.45       89.79     10.42 o
  -2  17   1       32.53       45.28      8.55 o
  -1  17   1       11.05        6.83      5.31 o
   0  17   1      124.73      121.74      7.77 o
   1  17   1       12.07       13.86      5.56 o
   2  17   1       33.13       50.99      8.82 o
  -1  18   1       11.28        4.52      6.49 o
   0  18   1       76.64       89.03      8.83 o
   1  18   1       11.72        3.34      6.59 o
   1   0   2     4403.89     4390.48    118.38 o
   2   0   2       56.86       63.59      1.95 o
   3   0   2       31.38       36.08      2.12 o
   4   0   2        8.10        7.01      1.86 o
   5   0   2      370.17      393.68     11.70 o
   6   0   2       99.54       94.82      8.05 o
   7   0   2      105.65      164.17     17.45 o
  -7   1   2        8.13        6.39      8.29 o
  -6   1   2       25.83       23.76     12.53 o
  -5   1   2       50.33       44.17      3.35 o
  -4   1   2     1155.18     1242.97     23.80 o
  -3   1   2      879.74      884.09     17.41 o
  -2   1   2      385.96      353.00      6.80 o
  -1   1   2     5102.26     5488.74     86.53 o
   1   1   2     5061.06     5362.63     80.22 o
   2   1   2      392.15      364.17      5.41 o
   3   1   2      916.48      921.87     15.90 o
   4   1   2     1151.96     1235.27     21.13 o
   5   1   2       49.50       40.14      5.29 o
   6   1   2       26.49       22.13      5.14 o
   7   1   2        8.12        4.15      7.95 o
  -7   2   2      118.04      111.98     15.73 o
  -6   2   2       10.32        8.28      4.00 o
  -5   2   2       77.87       87.21      6.71 o
  -4   2   2      111.08       96.81      6.28 o
  -3   2   2     3113.77     3134.72     51.40 o
  -2   2   2      139.83      160.04      3.43 o
  -1   2   2      953.65      998.17     12.90 o
   0   2   2     3879.81     3746.79     79.48 o
   1   2   2      948.86     1001.94     13.67 o
   2   2   2      132.03      153.79      3.04 o
   3   2   2     3075.93     3125.73     46.87 o
   4   2   2      106.78      100.78      3.48 o
   5   2   2       73.45       78.74      6.21 o
   6   2   2       11.10        9.56      7.17 o
   7   2   2      119.38      121.07     10.01 o
  -6   3   2      110.99      127.18      8.98 o
  -5   3   2       67.90       58.59      4.23 o
  -4   3   2      174.07      190.16      7.10 o
  -3   3   2      115.70       83.70      3.40 o
  -2   3   2      632.83      662.17     10.26 o
  -1   3   2      797.08      819.39     11.90 o
   0   3   2     7560.24     7890.06     97.18 o
   1   3   2      827.97      853.95     11.27 o
   2   3   2      606.87      628.26      9.48 o
   3   3   2      113.92       92.74      3.35 o
   4   3   2      169.18      162.97      4.64 o
   5   3   2       67.26       54.00      6.41 o
   6   3   2      113.90      146.86     10.38 o
  -6   4   2        8.73       13.24      4.50 o
  -5   4   2       22.45       32.10      6.47 o
  -4   4   2       78.22       86.30      3.62 o
  -3   4   2     1129.27     1136.48     20.45 o
  -2   4   2     1179.47     1166.91     16.66 o
  -1   4   2     3066.32     3346.86     44.74 o
   0   4   2     1913.83     1979.03     25.40 o
   1   4   2     3105.91     3351.74     40.28 o
   2   4   2     1190.37     1190.17     15.62 o
   3   4   2     1147.52     1161.34     16.06 o
   4   4   2       81.07       89.48      4.07 o
   5   4   2       23.52       22.68      5.31 o
   6   4   2        8.68       12.10      7.26 o
  -6   5   2       25.37       28.08      5.23 o
  -5   5   2      360.21      365.55     15.52 o
  -4   5   2     1194.09     1246.22     22.65 o
  -3   5   2      462.35      479.44     10.14 o
  -2   5   2      182.54      179.80      4.66 o
  -1   5   2     6290.30     6676.81     82.33 o
   0   5   2     3920.26     4015.64     53.58 o
   1   5   2     6175.59     6471.23     74.33 o
   2   5   2      183.62      176.97      3.63 o
   3   5   2      460.82      489.29     12.67 o
   4   5   2     1183.24     1253.60     21.21 o
   5   5   2      350.99      355.68     16.23 o
   6   5   2       24.35       16.69     10.45 o
  -6   6   2        3.71       23.33     25.66 o
  -5   6   2      344.90      335.46     18.84 o
  -4   6   2      484.80      464.41     10.00 o
  -3   6   2      878.67      895.36     17.14 o
  -2   6   2      233.72      265.84      6.24 o
  -1   6   2     1416.72     1358.54     20.61 o
   0   6   2     1040.66     1302.96     16.98 o
   1   6   2     1413.78     1335.02     18.20 o
   2   6   2      239.26      276.05      5.45 o
   3   6   2      874.94      891.68     13.51 o
   4   6   2      482.89      481.18     10.16 o
   5   6   2      343.27      314.26     20.05 o
   6   6   2        4.38       12.20      5.60 o
  -6   7   2       27.17       25.19      5.95 o
  -5   7   2       71.81       62.83     11.49 o
  -4   7   2      150.41      124.30      7.77 o
  -3   7   2       20.74       18.45      2.16 o
  -2   7   2     1305.61     1302.90     23.28 o
  -1   7   2       98.69       92.19      4.11 o
   0   7   2      345.84      346.59      7.02 o
   1   7   2       97.52       98.98      3.58 o
   2   7   2     1300.42     1288.70     18.88 o
   3   7   2       20.66       15.94      1.89 o
   4   7   2      150.52      115.28      5.94 o
   5   7   2       71.21       71.61      8.26 o
   6   7   2       25.60       19.43     14.69 o
  -6   8   2       76.90       83.41      9.03 o
  -5   8   2       78.71       81.88      9.85 o
  -4   8   2      314.69      323.35     10.53 o
  -3   8   2       59.13       75.04      3.52 o
  -2   8   2      720.70      655.93     13.66 o
  -1   8   2      551.69      634.96     12.00 o
   0   8   2        2.76        1.86      1.69 o
   1   8   2      558.35      628.19     13.43 o
   2   8   2      719.89      673.63     11.14 o
   3   8   2       57.95       67.30      3.76 o
   4   8   2      320.94      329.56     13.84 o
   5   8   2       79.30       87.26      9.54 o
   6   8   2       76.53       77.75      9.74 o
  -6   9   2        1.24        2.39      5.31 o
  -5   9   2      122.27      107.71     19.87 o
  -4   9   2      460.54      486.87     18.02 o
  -3   9   2      315.21      323.22      7.71 o
  -2   9   2      239.69      240.71      6.47 o
  -1   9   2      738.64      755.40     15.18 o
   0   9   2     1907.38     1904.56     33.33 o
   1   9   2      735.89      746.91     14.18 o
   2   9   2      233.68      234.97      6.94 o
   3   9   2      312.26      316.60      7.42 o
   4   9   2      467.57      477.71     13.79 o
   5   9   2      123.00      131.75     11.71 o
   6   9   2        1.49       -6.33      5.27 o
  -5  10   2       18.64        4.73      5.37 o
  -4  10   2      118.81      116.57      9.08 o
  -3  10   2      478.14      445.82     10.65 o
  -2  10   2       70.56       63.34      3.91 o
  -1  10   2      561.68      539.17     13.19 o
   0  10   2      171.37      162.36      6.47 o
   1  10   2      569.81      564.37     12.49 o
   2  10   2       70.27       60.79      3.81 o
   3  10   2      479.10      447.14     10.80 o
   4  10   2      122.94      134.43     12.37 o
   5  10   2       17.35        1.29      5.56 o
  -5  11   2       22.62       25.16      7.14 o
  -4  11   2       45.44       49.96      8.21 o
  -3  11   2      249.12      247.25      8.78 o
  -2  11   2      243.84      240.21      7.74 o
  -1  11   2       93.24       73.84      4.95 o
   0  11   2      287.40      362.35     14.00 o
   1  11   2       92.85       77.56      4.80 o
   2  11   2      242.39      237.09      7.87 o
   3  11   2      252.03      237.30      8.89 o
   4  11   2       44.30       31.02      4.48 o
   5  11   2       21.62       22.76      7.26 o
  -5  12   2        7.61       13.35      6.99 o
  -4  12   2       65.32       64.80      5.54 o
  -3  12   2       56.46       57.76      5.05 o
  -2  12   2      488.68      474.65     11.82 o
  -1  12   2       97.88       75.63      5.01 o
   0  12   2      452.18      425.09     11.17 o
   1  12   2      100.27       76.25      5.07 o
   2  12   2      480.06      442.99     11.67 o
   3  12   2       58.28       57.91      5.90 o
   4  12   2       66.05       68.89      6.14 o
   5  12   2        8.20        9.57      6.76 o
  -4  13   2       49.71       53.19      5.76 o
  -3  13   2       43.81       36.81      5.10 o
  -2  13   2        7.92       10.74      3.56 o
  -1  13   2      337.01      340.27     10.13 o
   0  13   2       43.99       42.63      4.35 o
   1  13   2      336.18      333.43     10.74 o
   2  13   2        8.62        9.80      3.17 o
   3  13   2       42.48       42.48      5.54 o
   4  13   2       47.88       48.04      7.57 o
  -4  14   2       93.53      111.52     12.92 o
  -3  14   2        3.06        6.58      5.18 o
  -2  14   2       10.13        2.63      3.35 o
  -1  14   2        2.59        5.08      3.18 o
   0  14   2        6.65       -0.17      3.09 o
   1  14   2        2.80        2.94      3.27 o
   2  14   2       10.12        7.48      3.59 o
   3  14   2        3.31       -3.54      4.56 o
   4  14   2       96.16      104.37     12.71 o
  -4  15   2       78.11      107.25     23.93 o
  -3  15   2       17.34       15.57      6.21 o
  -2  15   2       35.93       33.39      6.18 o
  -1  15   2      121.38      114.42      6.97 o
   0  15   2       37.70       27.32      4.38 o
   1  15   2      123.19      131.21     10.34 o
   2  15   2       35.72       33.46      6.16 o
   3  15   2       17.39       20.10      6.53 o
   4  15   2       77.69      110.53     13.53 o
  -3  16   2       46.59       39.42      8.21 o
  -2  16   2      161.70      170.78     23.47 o
  -1  16   2       52.20       50.82      6.13 o
   0  16   2       15.37       11.64      3.98 o
   1  16   2       52.13       58.35      7.14 o
   2  16   2      161.30      152.90     12.65 o
   3  16   2       46.91       45.87      8.62 o
  -2  17   2       26.66       39.78      8.26 o
  -1  17   2       61.33       65.91      7.87 o
   0  17   2        2.41        0.16      5.53 o
   1  17   2       64.72       73.95      7.24 o
   2  17   2       26.44       36.91      8.21 o
  -1  18   2       62.16       48.80      7.86 o
   0  18   2      108.80      145.83     11.57 o
   1  18   2       61.43       72.13     14.16 o
   1   0   3      642.01      646.76      9.66 o
   2   0   3      944.70     1039.15     16.26 o
   3   0   3       22.44       22.14      1.84 o
   4   0   3     1836.43     1644.42     39.69 o
   5   0   3      146.82      145.32      8.76 o
   6   0   3       24.60       26.11      4.95 o
   7   0   3       17.89       22.12      9.33 o
  -7   1   3       49.44       47.69     11.75 o
  -6   1   3       12.73        9.91      7.17 o
  -5   1   3       69.73       79.89      4.83 o
  -4   1   3     1229.67     1271.65     27.43 o
  -3   1   3     1717.66     1890.92     34.47 o
  -2   1   3     1099.47     1110.79     20.35 o
  -1   1   3    16996.09    16533.24    669.28 o
   0   1   3      638.11      628.51     27.43 o
   1   1   3    17020.41    17243.90    473.25 o
   2   1   3     1084.57     1073.09     15.91 o
   3   1   3     1717.00     1854.77     31.27 o
   4   1   3     1229.39     1278.92     22.32 o
   5   1   3       70.64       79.53      6.89 o
   6   1   3       13.59       13.39      4.47 o
   7   1   3       48.92       70.50     12.27 o
  -6   2   3       49.83       47.53     12.18 o
  -5   2   3       44.31       56.28      4.14 o
  -4   2   3      344.55      314.36     11.68 o
  -3   2   3      509.19      547.35      9.37 o
  -2   2   3     2247.06     2208.39     31.64 o
  -1   2   3     4446.54     4619.67     65.35 o
   0   2   3      563.38      525.93      7.27 o
   1   2   3     4472.70     4672.53     60.68 o
   2   2   3     2284.86     2247.35     29.84 o
   3   2   3      528.73      561.40      9.62 o
   4   2   3      345.96      327.23      6.73 o
   5   2   3       44.48       58.80      6.27 o
   6   2   3       50.94       47.13      6.45 o
  -6   3   3        8.07       12.94      3.83 o
  -5   3   3      901.72      884.57     29.08 o
  -4   3   3       29.88       38.08      2.86 o
  -3   3   3      195.18      192.88      5.95 o
  -2   3   3      918.23      992.30     13.17 o
  -1   3   3     1055.47     1115.69     15.67 o
   0   3   3     2031.71     2292.68     32.64 o
   1   3   3     1079.27     1127.80     14.81 o
   2   3   3      909.60      969.16     14.03 o
   3   3   3      199.46      202.06      3.81 o
   4   3   3       29.06       30.17      2.35 o
   5   3   3      899.06      887.18     30.17 o
   6   3   3        7.87        3.50      4.45 o
  -6   4   3        6.18        5.44      3.81 o
  -5   4   3       47.16       44.67      5.38 o
  -4   4   3      282.38      287.10      7.42 o
  -3   4   3     1284.09     1208.90     21.59 o
  -2   4   3      258.84      264.89      5.29 o
  -1   4   3     1018.99     1009.53     14.56 o
   0   4   3        1.23        3.16      1.02 o
   1   4   3     1034.46     1014.71     13.73 o
   2   4   3      262.80      270.29      4.37 o
   3   4   3     1286.31     1227.56     18.33 o
   4   4   3      282.81      282.83      7.40 o
   5   4   3       44.65       45.49      6.47 o
   6   4   3        6.60        8.59      5.01 o
  -6   5   3       60.92       54.86      6.31 o
  -5   5   3      272.71      271.86      9.23 o
  -4   5   3       79.88       84.23      4.91 o
  -3   5   3      808.48      835.73     15.77 o
  -2   5   3      199.82      213.17      5.93 o
  -1   5   3     3604.92     3836.49     48.53 o
   0   5   3     8696.81     9082.05    112.29 o
   1   5   3     3644.57     3841.30     48.55 o
   2   5   3      186.39      205.29      4.38 o
   3   5   3      803.10      825.40     13.34 o
   4   5   3       77.38       85.48      4.38 o
   5   5   3      278.26      267.61     17.37 o
   6   5   3       65.04       77.79     14.00 o
  -6   6   3      136.35      129.69     14.08 o
  -5   6   3       72.60       77.98      7.32 o
  -4   6   3      779.68      773.54     16.68 o
  -3   6   3     1491.84     1477.80     28.82 o
  -2   6   3     1267.89     1256.19     22.81 o
  -1   6   3     3687.22     3917.15     66.45 o
   0   6   3     4100.70     4460.62     59.26 o
   1   6   3     3680.43     3887.99     52.18 o
   2   6   3     1307.28     1321.08     18.66 o
   3   6   3     1485.90     1475.71     19.84 o
   4   6   3      789.91      788.40     19.21 o
   5   6   3       73.98       80.33      8.73 o
   6   6   3      135.89      141.64     11.65 o
  -6   7   3       57.37       61.34      7.38 o
  -5   7   3       37.94       38.88      6.11 o
  -4   7   3       45.58       50.53      4.37 o
  -3   7   3      177.36      172.02      6.35 o
  -2   7   3      583.78      644.15     12.95 o
  -1   7   3     1838.96     1983.36     29.27 o
   0   7   3       56.95       55.78      3.40 o
   1   7   3     1843.25     1971.07     29.11 o
   2   7   3      586.19      643.56     10.62 o
   3   7   3      183.79      177.10      4.67 o
   4   7   3       45.95       47.92      2.68 o
   5   7   3       40.92       41.99      9.85 o
   6   7   3       55.77       59.25      8.61 o
  -6   8   3       26.99       27.31      9.42 o
  -5   8   3       67.28       52.77      7.26 o
  -4   8   3      177.04      178.92      7.54 o
  -3   8   3      255.97      270.45      7.14 o
  -2   8   3      123.41      131.86      5.22 o
  -1   8   3     1251.90     1181.77     20.79 o
   0   8   3      170.42      195.09      5.50 o
   1   8   3     1244.53     1167.59     19.76 o
   2   8   3      123.40      136.68      4.67 o
   3   8   3      252.40      264.53      7.51 o
   4   8   3      180.98      166.69      6.84 o
   5   8   3       66.92       53.92      7.94 o
   6   8   3       27.58       36.71      7.64 o
  -6   9   3       17.89       16.33      6.13 o
  -5   9   3       58.96       65.26      8.34 o
  -4   9   3      417.55      390.34     23.34 o
  -3   9   3      298.25      260.17      6.74 o
  -2   9   3      105.48       94.44      4.76 o
  -1   9   3      565.91      512.82     12.64 o
   0   9   3     1688.80     1857.28     28.11 o
   1   9   3      575.90      505.61      9.85 o
   2   9   3      111.13       94.18      4.08 o
   3   9   3      292.49      260.28      7.03 o
   4   9   3      418.51      379.87     10.97 o
   5   9   3       59.80       67.81      8.98 o
   6   9   3       17.61       24.81      7.39 o
  -5  10   3       62.56       67.76      9.12 o
  -4  10   3       62.22       65.14     11.65 o
  -3  10   3       54.12       61.98      4.14 o
  -2  10   3      303.03      313.48      9.16 o
  -1  10   3      200.64      161.40      6.42 o
   0  10   3      710.82      660.05     14.64 o
   1  10   3      204.58      150.36      5.87 o
   2  10   3      298.83      311.86      7.47 o
   3  10   3       57.88       63.94      4.08 o
   4  10   3       64.08       59.38      5.51 o
   5  10   3       61.32       85.67     20.56 o
  -5  11   3        8.37        1.20      5.68 o
  -4  11   3       24.23       12.03     13.74 o
  -3  11   3      104.13       96.27      7.21 o
  -2  11   3      107.45      101.56      6.23 o
  -1  11   3      118.33      104.75      5.50 o
   0  11   3      543.17      539.82     14.70 o
   1  11   3      119.95      107.71      5.18 o
   2  11   3      105.20      100.40      5.07 o
   3  11   3      105.98      100.28      6.20 o
   4  11   3       24.30       18.32      4.14 o
   5  11   3        8.42        4.95      5.97 o
  -5  12   3        5.85       -1.76      6.10 o
  -4  12   3       12.57       16.45      6.83 o
  -3  12   3      160.48      152.50     12.31 o
  -2  12   3      183.79      176.27      7.40 o
  -1  12   3      211.10      216.44      7.94 o
   0  12   3       30.38       20.51      3.53 o
   1  12   3      219.55      215.80      8.56 o
   2  12   3      182.46      173.09      7.48 o
   3  12   3      160.30      137.78     10.92 o
   4  12   3       12.56        5.44      3.84 o
   5  12   3        6.52        0.60      6.35 o
  -4  13   3       24.00       25.03      4.19 o
  -3  13   3       12.97       25.39      4.60 o
  -2  13   3       16.59       20.64      5.25 o
  -1  13   3       19.92       18.91      3.54 o
   0  13   3      697.91      580.76     14.13 o
   1  13   3       22.84       17.53      3.91 o
   2  13   3       18.33       19.84      3.54 o
   3  13   3       12.99       19.20      4.58 o
   4  13   3       23.23       34.94      8.42 o
  -4  14   3       22.05       16.02      9.94 o
  -3  14   3       59.82       56.37      7.81 o
  -2  14   3        4.45       -0.06      3.21 o
  -1  14   3       47.68       47.65      4.72 o
   0  14   3       42.77       51.21      4.97 o
   1  14   3       47.27       40.62      4.61 o
   2  14   3        4.80        5.35      3.58 o
   3  14   3       60.81       64.60      8.51 o
   4  14   3       22.37       25.66     10.20 o
  -3  15   3        7.78        2.95      8.10 o
  -2  15   3        3.32        3.00      3.58 o
  -1  15   3        2.56        2.07      3.68 o
   0  15   3      355.73      389.82     11.74 o
   1  15   3        3.17        2.04      3.40 o
   2  15   3        3.84        5.43      4.38 o
   3  15   3        8.90       15.04      6.27 o
  -3  16   3       93.84       98.38     10.87 o
  -2  16   3       14.45       22.44      7.50 o
  -1  16   3       76.88       61.67      6.36 o
   0  16   3        1.14       -4.35      3.21 o
   1  16   3       75.75       64.34      5.84 o
   2  16   3       14.31       24.12      8.09 o
   3  16   3       94.95      102.69     11.03 o
  -2  17   3       16.89       11.29      6.79 o
  -1  17   3       15.31       16.18      5.85 o
   0  17   3        7.46        3.11      3.96 o
   1  17   3       15.96       26.71      6.12 o
   2  17   3       16.97       13.37      6.81 o
   0  18   3        8.45       16.48      6.23 o
   0   0   4     1056.12     1206.97     24.93 o
   1   0   4     1705.11     1814.32     27.90 o
   2   0   4      445.27      455.04      7.89 o
   3   0   4     1683.12     1879.76     34.79 o
   4   0   4       85.40       90.41      3.91 o
   5   0   4      735.98      740.69     19.89 o
   6   0   4       54.90       49.74     10.45 o
   7   0   4      105.68      134.27     16.94 o
  -6   1   4       90.32       84.70      6.51 o
  -5   1   4        1.66        1.21      2.07 o
  -4   1   4      139.71      160.05      7.40 o
  -3   1   4      577.64      558.43     21.65 o
  -2   1   4     1157.44     1221.58     22.14 o
  -1   1   4     6652.44     6808.18     96.00 o
   0   1   4     2295.61     2370.28     33.89 o
   1   1   4     6642.16     6822.61    110.10 o
   2   1   4     1101.87     1137.47     17.16 o
   3   1   4      548.45      533.70     10.40 o
   4   1   4      127.52      156.59      5.27 o
   5   1   4        1.60       -1.15      3.39 o
   6   1   4       93.68       86.60      9.33 o
  -6   2   4        3.42        1.90      7.09 o
  -5   2   4      101.20       92.45     12.79 o
  -4   2   4       91.04       95.40      6.27 o
  -3   2   4      209.54      181.10     14.17 o
  -2   2   4      101.64      125.75      2.80 o
  -1   2   4     2378.49     2470.26     32.97 o
   0   2   4      968.93     1100.57     14.45 o
   1   2   4     2350.38     2450.92     32.71 o
   2   2   4       92.61      112.10      3.39 o
   3   2   4      220.11      188.89      3.95 o
   4   2   4       89.67       85.36      3.20 o
   5   2   4       96.58       79.81     13.57 o
   6   2   4        3.98       -1.11      4.23 o
  -6   3   4      125.73      132.37     16.76 o
  -5   3   4       36.63       34.23      3.89 o
  -4   3   4      300.43      308.12     13.44 o
  -3   3   4      371.80      390.91      7.47 o
  -2   3   4     1088.87     1112.85     16.93 o
  -1   3   4     2914.30     3045.50     40.35 o
   0   3   4    10219.63    10890.47    134.12 o
   1   3   4     2884.91     2983.28     37.98 o
   2   3   4     1108.27     1163.43     18.22 o
   3   3   4      368.21      398.39      6.53 o
   4   3   4      299.09      296.04      6.69 o
   5   3   4       37.74       29.70      7.60 o
   6   3   4      129.46      141.45     10.58 o
  -6   4   4        1.55       -4.49      7.26 o
  -5   4   4      131.76      130.41     24.11 o
  -4   4   4      554.73      550.98     11.03 o
  -3   4   4      281.72      281.15      7.25 o
  -2   4   4       55.30       62.30      2.61 o
  -1   4   4     1540.56     1694.45     22.04 o
   0   4   4     8787.01     9097.01    112.50 o
   1   4   4     1533.10     1681.85     22.08 o
   2   4   4       61.52       69.37      2.17 o
   3   4   4      282.51      282.82      5.80 o
   4   4   4      566.70      553.93     14.62 o
   5   4   4      133.23      139.09     10.19 o
   6   4   4        1.61       -2.72      4.20 o
  -6   5   4       45.28       34.56     11.06 o
  -5   5   4      480.23      442.47     17.42 o
  -4   5   4      193.85      201.75      6.15 o
  -3   5   4      267.87      243.76      6.39 o
  -2   5   4      192.53      197.89      4.46 o
  -1   5   4      542.09      584.98      9.90 o
   0   5   4      684.76      665.39      9.83 o
   1   5   4      541.46      598.50      8.95 o
   2   5   4      203.91      218.34      4.56 o
   3   5   4      267.08      244.64      5.55 o
   4   5   4      200.77      207.56      6.58 o
   5   5   4      478.10      470.40     19.55 o
   6   5   4       45.62       31.92      7.69 o
  -6   6   4      113.62      102.99     16.42 o
  -5   6   4       60.93       57.29      6.33 o
  -4   6   4      384.46      364.37      9.52 o
  -3   6   4      401.68      412.94     10.48 o
  -2   6   4       84.00       82.96      2.99 o
  -1   6   4      269.70      229.35      5.45 o
   0   6   4       97.94      100.04      4.75 o
   1   6   4      261.18      209.78      5.05 o
   2   6   4       85.82       87.48      4.09 o
   3   6   4      404.05      446.88      9.91 o
   4   6   4      374.71      374.32      8.17 o
   5   6   4       58.69       65.19      8.00 o
   6   6   4      111.49      114.92     10.74 o
  -6   7   4        0.26       -5.70      8.12 o
  -5   7   4       75.68       65.16      7.09 o
  -4   7   4      208.83      192.48      7.83 o
  -3   7   4      499.37      510.85     17.17 o
  -2   7   4      916.02      898.35     16.43 o
  -1   7   4      279.29      300.39      6.81 o
   0   7   4      124.76      137.01      4.99 o
   1   7   4      286.09      293.09      7.41 o
   2   7   4      927.40      936.92     14.25 o
   3   7   4      498.62      512.84      9.05 o
   4   7   4      215.09      203.54      7.92 o
   5   7   4       77.98       50.09      7.56 o
   6   7   4        0.31       -0.78      5.17 o
  -6   8   4       47.24       31.97     11.58 o
  -5   8   4       16.49       19.88      5.62 o
  -4   8   4      375.28      381.83     12.72 o
  -3   8   4       95.48      105.60      4.32 o
  -2   8   4      162.78      161.09      5.57 o
  -1   8   4       20.05       31.03      2.47 o
   0   8   4      211.27      162.16      6.70 o
   1   8   4       20.42       33.52      3.45 o
   2   8   4      171.11      164.69      5.16 o
   3   8   4       94.32      109.95      4.51 o
   4   8   4      377.95      378.95     11.77 o
   5   8   4       16.32       13.78      6.09 o
   6   8   4       46.84       47.18      8.41 o
  -6   9   4        1.45       -3.80      9.33 o
  -5   9   4      128.23      133.11     10.92 o
  -4   9   4      271.39      286.39     12.40 o
  -3   9   4       22.23       21.29      2.96 o
  -2   9   4      143.44      133.80      7.99 o
  -1   9   4      373.75      388.30     11.32 o
   0   9   4     1165.51     1248.35     23.14 o
   1   9   4      370.22      380.50      8.66 o
   2   9   4      145.66      134.50      5.09 o
   3   9   4       21.41       27.07      3.59 o
   4   9   4      270.52      273.29      9.55 o
   5   9   4      128.20      109.50     11.16 o
   6   9   4        1.75        3.03      6.29 o
  -5  10   4        7.28        2.82     11.41 o
  -4  10   4      124.44      113.77     10.82 o
  -3  10   4      545.86      547.67     15.26 o
  -2  10   4      145.88      148.23      7.26 o
  -1  10   4      583.37      593.52     13.30 o
   0  10   4       57.93       49.18      3.99 o
   1  10   4      579.05      584.21     11.29 o
   2  10   4      146.51      136.76      5.23 o
   3  10   4      543.96      505.28     11.31 o
   4  10   4      125.27      124.35      7.56 o
   5  10   4        7.61        2.13      5.60 o
  -5  11   4       31.82       26.23      9.59 o
  -4  11   4      167.33      174.80     13.95 o
  -3  11   4      198.56      200.80      8.01 o
  -2  11   4      270.93      266.01      8.30 o
  -1  11   4      437.97      419.63     10.73 o
   0  11   4        0.68       -0.91      2.24 o
   1  11   4      453.63      435.27     17.53 o
   2  11   4      270.20      271.15      7.30 o
   3  11   4      193.83      187.33      7.85 o
   4  11   4      169.78      184.57      9.31 o
   5  11   4       33.29       32.39      8.81 o
  -5  12   4       42.30       42.76     16.07 o
  -4  12   4       51.93       53.31      9.07 o
  -3  12   4        4.15        1.22      2.88 o
  -2  12   4      461.51      487.19     12.13 o
  -1  12   4       82.61       77.96      5.86 o
   0  12   4      967.94     1066.53     21.55 o
   1  12   4       81.58       73.06      7.59 o
   2  12   4      455.87      468.83     11.33 o
   3  12   4        5.14        5.43      3.22 o
   4  12   4       51.94       47.71      7.18 o
   5  12   4       42.59       57.41     10.04 o
  -4  13   4       79.65       94.76     11.56 o
  -3  13   4       10.50       18.34      4.30 o
  -2  13   4      187.25      189.22     10.99 o
  -1  13   4      120.26      122.18      6.50 o
   0  13   4      226.02      251.02      9.02 o
   1  13   4      114.90      116.71      6.89 o
   2  13   4      187.40      204.88      9.42 o
   3  13   4       11.26       11.59      5.89 o
   4  13   4       80.49       97.26     13.25 o
  -4  14   4       60.81       73.50     11.19 o
  -3  14   4       35.66       40.36      7.04 o
  -2  14   4        6.04        1.66      3.33 o
  -1  14   4      146.68      131.00      7.07 o
   0  14   4        3.69        7.29      3.62 o
   1  14   4      151.78      133.22      7.90 o
   2  14   4        5.71        4.17      3.50 o
   3  14   4       34.85       35.66      7.36 o
   4  14   4       60.61       70.57     15.38 o
  -3  15   4       22.06       30.03      6.96 o
  -2  15   4       40.15       37.72      6.20 o
  -1  15   4       80.82       90.97      6.98 o
   0  15   4        0.58       -4.56      3.04 o
   1  15   4       81.71       91.24      7.39 o
   2  15   4       41.71       37.94      5.99 o
   3  15   4       21.35       12.65      6.44 o
  -3  16   4       18.75        9.26      7.72 o
  -2  16   4      137.45      160.38     13.11 o
  -1  16   4       29.52       32.59      5.35 o
   0  16   4       16.34       13.83      4.11 o
   1  16   4       29.97       33.23      4.81 o
   2  16   4      137.53      157.31     12.86 o
   3  16   4       18.01       19.47      7.47 o
  -2  17   4       52.20       69.56      9.67 o
  -1  17   4       66.86       80.94      9.23 o
   0  17   4       70.28       73.76      6.45 o
   1  17   4       64.91       63.96      7.74 o
   2  17   4       53.93       72.35      9.95 o
   0  18   4        3.61        3.49      5.41 o
   1   0   5    14096.72    15254.15    268.66 o
   2   0   5      276.13      243.49      5.77 o
   3   0   5      550.94      649.07     10.83 o
   4   0   5        7.66       12.89      1.86 o
   5   0   5      796.62      739.20     20.64 o
   6   0   5       22.89       21.55      3.95 o
  -6   1   5       12.55       13.31      8.29 o
  -5   1   5       10.56        8.99      7.43 o
  -4   1   5      666.37      711.78     20.36 o
  -3   1   5       39.17       55.85      6.85 o
  -2   1   5     1700.87     1878.16     28.62 o
  -1   1   5    14220.01    14581.51    290.36 o
   0   1   5        0.49        1.70      1.31 o
   1   1   5    14143.88    14850.90    290.40 o
   2   1   5     1667.59     1816.78     34.32 o
   3   1   5       36.95       52.18      2.29 o
   4   1   5      666.04      686.58     14.79 o
   5   1   5        9.70        9.47      3.74 o
   6   1   5       12.47       13.12      4.92 o
  -6   2   5       28.75       27.99     10.02 o
  -5   2   5       42.44       62.21     11.23 o
  -4   2   5       57.98       66.14      5.52 o
  -3   2   5       37.40       33.95      3.84 o
  -2   2   5     2136.20     2270.60     34.79 o
  -1   2   5      505.54      496.46      7.72 o
   0   2   5       26.35       17.75      1.67 o
   1   2   5      511.93      498.36      9.68 o
   2   2   5     2188.98     2287.38     37.94 o
   3   2   5       34.65       24.49      1.71 o
   4   2   5       57.05       58.02      2.63 o
   5   2   5       42.49       42.07      6.57 o
   6   2   5       27.20       39.49      5.95 o
  -6   3   5       98.37       98.33     14.86 o
  -5   3   5      107.88      115.78     15.21 o
  -4   3   5      680.53      658.77     20.19 o
  -3   3   5      667.00      658.57     11.42 o
  -2   3   5       43.67       47.90      2.04 o
  -1   3   5      354.09      240.39      4.61 o
   0   3   5       18.16       31.23      1.54 o
   1   3   5      348.46      243.67      4.89 o
   2   3   5       52.32       57.88      2.52 o
   3   3   5      689.72      675.40     10.16 o
   4   3   5      690.31      688.82     12.36 o
   5   3   5      111.90      121.66      9.09 o
   6   3   5       96.16      103.58      9.17 o
  -6   4   5       19.91       16.59      9.33 o
  -5   4   5      286.29      249.71     21.26 o
  -4   4   5      484.15      437.32      9.73 o
  -3   4   5      870.23      905.84     18.39 o
  -2   4   5      868.01      887.02     14.60 o
  -1   4   5     3593.44     3748.30     48.03 o
   0   4   5     3214.27     3270.86     41.48 o
   1   4   5     3673.90     3869.67     48.13 o
   2   4   5      849.04      843.27     12.58 o
   3   4   5      860.72      901.98     14.35 o
   4   4   5      475.56      452.93     12.20 o
   5   4   5      289.85      268.86     25.49 o
   6   4   5       21.48       21.87      5.86 o
  -6   5   5        5.17       -2.25      7.78 o
  -5   5   5      289.74      272.17     11.69 o
  -4   5   5       48.12       55.84      3.31 o
  -3   5   5      279.65      264.70      7.60 o
  -2   5   5      342.82      337.11      7.61 o
  -1   5   5      683.18      780.81     12.46 o
   0   5   5     1563.59     1781.35     24.37 o
   1   5   5      668.25      759.80     11.19 o
   2   5   5      353.74      347.19      6.81 o
   3   5   5      288.08      280.81      6.11 o
   4   5   5       48.04       50.32      2.61 o
   5   5   5      288.56      271.98     18.92 o
   6   5   5        5.28        2.80      5.31 o
  -6   6   5        0.21       -5.01      7.95 o
  -5   6   5       68.82       80.91     11.32 o
  -4   6   5      158.13      179.02      8.38 o
  -3   6   5      122.31      137.76      5.44 o
  -2   6   5      318.96      333.64      8.02 o
  -1   6   5       39.19       29.40      2.22 o
   0   6   5      284.69      266.76      6.24 o
   1   6   5       40.82       32.59      2.46 o
   2   6   5      310.36      327.29     12.51 o
   3   6   5      117.84      140.06      6.05 o
   4   6   5      151.54      172.84      6.90 o
   5   6   5       65.28       94.65      9.35 o
   6   6   5        0.20        4.89      6.83 o
  -6   7   5       24.41        7.09      9.33 o
  -5   7   5       39.50       42.34      6.74 o
  -4   7   5      279.43      248.56      9.02 o
  -3   7   5      789.86      784.28     17.36 o
  -2   7   5      414.93      436.23      8.29 o
  -1   7   5       16.25       20.11      2.17 o
   0   7   5      404.58      501.31     12.10 o
   1   7   5       14.42       15.65      2.19 o
   2   7   5      419.84      443.26      8.65 o
   3   7   5      789.46      793.26     14.17 o
   4   7   5      281.69      257.36      8.23 o
   5   7   5       37.45       31.48      8.64 o
   6   7   5       24.74       32.66      7.33 o
  -6   8   5       96.05       83.12     15.90 o
  -5   8   5      154.71      140.12     14.34 o
  -4   8   5       60.01       65.34      5.29 o
  -3   8   5      178.35      163.74      8.15 o
  -2   8   5      115.81      119.71      4.60 o
  -1   8   5     1765.38     1837.59     29.55 o
   0   8   5       29.80       40.06      3.97 o
   1   8   5     1804.20     1807.54     31.84 o
   2   8   5      114.66      113.01      4.56 o
   3   8   5      172.17      169.84      5.87 o
   4   8   5       57.13       64.38      5.25 o
   5   8   5      157.56      156.45     14.69 o
   6   8   5       94.87       79.95     10.38 o
  -6   9   5        6.68       25.40     11.58 o
  -5   9   5       34.01       37.51      7.00 o
  -4   9   5      284.61      305.03     21.51 o
  -3   9   5       44.04       44.77      3.99 o
  -2   9   5        7.85       13.60      2.53 o
  -1   9   5       24.31       18.58      2.60 o
   0   9   5        4.88        1.44      2.09 o
   1   9   5       24.91       16.77      2.68 o
   2   9   5        8.66       14.82      2.32 o
   3   9   5       46.61       33.31      3.10 o
   4   9   5      294.08      320.12     11.22 o
   5   9   5       34.15       38.79      7.64 o
   6   9   5        6.28       -6.82      5.74 o
  -5  10   5       31.26       38.04      7.86 o
  -4  10   5      133.40      148.44     12.21 o
  -3  10   5       70.39       69.83      4.75 o
  -2  10   5       35.91       27.65      3.36 o
  -1  10   5       40.41       44.82      3.46 o
   0  10   5      816.95      714.01     15.19 o
   1  10   5       42.19       45.03      3.39 o
   2  10   5       37.80       38.73      4.44 o
   3  10   5       67.76       73.47      5.31 o
   4  10   5      129.32      148.30     11.05 o
   5  10   5       31.19       31.29      7.95 o
  -5  11   5       67.71       87.95     10.13 o
  -4  11   5        8.57        9.22      5.85 o
  -3  11   5       88.26      103.17      5.91 o
  -2  11   5      443.14      445.46     12.51 o
  -1  11   5      269.04      268.21      8.40 o
   0  11   5      846.45      775.34     14.22 o
   1  11   5      250.93      246.91      7.35 o
   2  11   5      434.01      446.69      9.85 o
   3  11   5       92.76       91.44      5.65 o
   4  11   5        7.94       11.29      3.70 o
   5  11   5       67.23       60.15      9.86 o
  -5  12   5       37.11       48.66      8.97 o
  -4  12   5       55.19       47.93      8.51 o
  -3  12   5       24.35       25.60      3.86 o
  -2  12   5       62.53       59.14      4.63 o
  -1  12   5       89.45       92.86      5.51 o
   0  12   5       75.43       64.90      4.77 o
   1  12   5       85.89       79.85      4.53 o
   2  12   5       61.84       53.65      4.30 o
   3  12   5       23.65       19.45      4.81 o
   4  12   5       53.91       50.57      6.52 o
   5  12   5       38.09       37.53      8.98 o
  -4  13   5        0.57       -3.29     14.60 o
  -3  13   5       18.40       31.45      4.96 o
  -2  13   5      148.45      136.80      7.65 o
  -1  13   5       29.92       12.59      3.63 o
   0  13   5        0.54        2.35      3.02 o
   1  13   5       28.61       18.89      3.38 o
   2  13   5      151.63      148.06      6.74 o
   3  13   5       19.07       23.83      4.65 o
   4  13   5        0.49       -2.87      5.18 o
  -4  14   5       63.03       55.33     10.12 o
  -3  14   5       11.54       20.52      6.20 o
  -2  14   5       18.89       20.07      4.23 o
  -1  14   5       33.97       28.49      4.59 o
   0  14   5     1059.75     1088.23     22.88 o
   1  14   5       34.26       32.34      5.55 o
   2  14   5       19.40       30.92      4.69 o
   3  14   5       11.01       10.45      5.71 o
   4  14   5       63.90       78.73      9.62 o
  -3  15   5      136.38      135.18     11.73 o
  -2  15   5       71.34       73.45      7.63 o
  -1  15   5       14.28       24.02      4.65 o
   0  15   5       15.62       18.08      4.04 o
   1  15   5       14.21       18.45      4.01 o
   2  15   5       72.37       66.19      7.34 o
   3  15   5      137.44      119.09     11.48 o
  -3  16   5       14.86       20.50      8.51 o
  -2  16   5       14.14       25.48      6.00 o
  -1  16   5        0.69        5.74      4.63 o
   0  16   5        6.28        0.82      3.62 o
   1  16   5        0.70        5.79      3.76 o
   2  16   5       14.77       13.83      6.83 o
   3  16   5       14.63       21.15      7.18 o
  -2  17   5       82.85       84.77     17.66 o
  -1  17   5       24.89       38.44      7.07 o
   0  17   5       62.56       73.59      8.78 o
   1  17   5       24.52       29.83      5.73 o
   2  17   5       82.95       79.51     10.32 o
   1   0   6     2567.08     2917.74     41.76 o
   2   0   6     1551.81     1675.25     34.38 o
   3   0   6      164.74      183.69      5.45 o
   4   0   6       25.26       20.30      2.72 o
   5   0   6      100.54      104.55     14.00 o
   6   0   6      108.82       93.32     14.52 o
  -6   1   6       24.10       -8.64      7.26 o
  -5   1   6      117.31      119.75     15.21 o
  -4   1   6       19.21       13.49      3.66 o
  -3   1   6     1407.70     1352.81     29.44 o
  -2   1   6      454.97      477.89      8.30 o
  -1   1   6     1275.58     1443.06     19.67 o
   0   1   6     1743.84     1967.08     28.74 o
   1   1   6     1233.57     1383.65     20.98 o
   2   1   6      440.19      464.50     10.40 o
   3   1   6     1410.65     1384.06     23.78 o
   4   1   6       19.81       17.87      2.26 o
   5   1   6      116.82      106.19      7.59 o
   6   1   6       23.96       22.84      4.42 o
  -6   2   6      104.92       96.25     14.86 o
  -5   2   6      331.14      318.65     22.46 o
  -4   2   6      121.99      120.74      8.75 o
  -3   2   6      335.43      310.31     12.15 o
  -2   2   6      187.98      159.69      4.25 o
  -1   2   6      922.41      914.02     13.41 o
   0   2   6        1.55       -0.79      0.90 o
   1   2   6      930.94      935.22     14.37 o
   2   2   6      191.05      162.31      4.61 o
   3   2   6      338.88      315.29      6.65 o
   4   2   6      119.94      120.02      5.13 o
   5   2   6      333.23      287.76     18.92 o
   6   2   6      105.93       87.66      7.79 o
  -6   3   6       34.07       34.56     10.37 o
  -5   3   6      235.27      247.80     20.39 o
  -4   3   6       37.07       45.43      6.39 o
  -3   3   6      275.12      255.67      5.05 o
  -2   3   6     1589.97     1614.60     25.75 o
  -1   3   6      614.04      538.83      8.49 o
   0   3   6     2166.54     2222.51     28.64 o
   1   3   6      580.09      519.77      8.23 o
   2   3   6     1582.99     1618.39     25.50 o
   3   3   6      274.58      264.91      5.79 o
   4   3   6       35.57       33.02      2.00 o
   5   3   6      240.05      245.97     21.43 o
   6   3   6       33.92       37.73      6.35 o
  -6   4   6       55.78       64.63     13.13 o
  -5   4   6       90.22       86.23     13.82 o
  -4   4   6     1369.40     1327.89     43.83 o
  -3   4   6        5.09        8.28      1.97 o
  -2   4   6     1860.80     1973.33     36.78 o
  -1   4   6      426.09      470.36     10.63 o
   0   4   6        7.81        5.10      1.22 o
   1   4   6      412.54      464.55      8.89 o
   2   4   6     1846.48     1956.91     31.07 o
   3   4   6        5.01        4.84      1.51 o
   4   4   6     1351.26     1354.84     20.60 o
   5   4   6       89.19       87.42     16.76 o
   6   4   6       56.48       49.03      7.45 o
  -6   5   6        7.69       -6.39      8.12 o
  -5   5   6      113.84       99.19     14.86 o
  -4   5   6      865.34      898.63     18.52 o
  -3   5   6      648.12      603.21     10.79 o
  -2   5   6      387.57      441.28     10.33 o
  -1   5   6      343.43      374.61      7.47 o
   0   5   6      249.13      280.15      5.90 o
   1   5   6      341.66      367.76      9.65 o
   2   5   6      388.55      433.34      7.51 o
   3   5   6      647.60      600.86     10.12 o
   4   5   6      885.16      919.84     17.01 o
   5   5   6      113.19      102.43      9.52 o
   6   5   6        7.41       -0.83      4.99 o
  -6   6   6       46.11       58.58     13.82 o
  -5   6   6       38.22       26.91      6.57 o
  -4   6   6       62.97       69.57      4.50 o
  -3   6   6       23.76       23.76      2.78 o
  -2   6   6      113.55      120.31      7.05 o
  -1   6   6     1351.72     1439.07     23.36 o
   0   6   6     1276.10     1255.21     20.73 o
   1   6   6     1366.74     1441.28     23.50 o
   2   6   6      107.47      118.69      4.84 o
   3   6   6       20.94       21.70      2.21 o
   4   6   6       62.01       61.48      3.69 o
   5   6   6       40.12       32.42      6.67 o
   6   6   6       47.50       46.21      7.97 o
  -6   7   6       10.58       20.22     11.06 o
  -5   7   6       13.58       20.96      4.75 o
  -4   7   6      244.47      242.59     15.63 o
  -3   7   6     1351.32     1265.39     26.16 o
  -2   7   6      201.32      211.69      6.07 o
  -1   7   6      658.32      657.03     12.25 o
   0   7   6       11.83       11.78      1.96 o
   1   7   6      666.83      652.22     13.27 o
   2   7   6      199.03      211.71      5.83 o
   3   7   6     1377.42     1306.24     23.92 o
   4   7   6      242.95      246.25      8.10 o
   5   7   6       12.20       10.72      5.85 o
   6   7   6       10.80       20.32      6.95 o
  -6   8   6       14.79        6.57     10.02 o
  -5   8   6       98.90      122.03     13.57 o
  -4   8   6      221.09      210.55     10.18 o
  -3   8   6       97.07      117.98      5.99 o
  -2   8   6      250.89      272.73      8.80 o
  -1   8   6       88.93       79.92      3.93 o
   0   8   6      986.11      852.86     16.67 o
   1   8   6       84.36       73.33      4.10 o
   2   8   6      250.54      248.30      7.21 o
   3   8   6       96.80      107.14      4.81 o
   4   8   6      217.23      203.41      8.97 o
   5   8   6       96.09      112.14     11.24 o
   6   8   6       16.64       17.16      6.84 o
  -5   9   6       71.91       77.09      8.47 o
  -4   9   6       65.94       54.68      7.70 o
  -3   9   6       33.67       36.24      4.44 o
  -2   9   6      167.09      166.01      5.76 o
  -1   9   6      352.63      330.42      8.57 o
   0   9   6       62.26       64.56      4.15 o
   1   9   6      343.82      321.29     11.39 o
   2   9   6      166.58      170.48      6.75 o
   3   9   6       32.48       32.61      3.88 o
   4   9   6       66.79       64.86      5.66 o
   5   9   6       73.44       72.39     13.05 o
  -5  10   6       87.32       85.56      9.50 o
  -4  10   6      141.17      119.05     11.04 o
  -3  10   6      200.18      207.07      9.72 o
  -2  10   6       74.16       71.08      5.09 o
  -1  10   6      521.28      540.54     12.47 o
   0  10   6      164.73      150.00      6.37 o
   1  10   6      528.85      543.49     12.69 o
   2  10   6       77.30       68.24      4.11 o
   3  10   6      197.07      218.21      8.69 o
   4  10   6      139.63      127.20     12.45 o
   5  10   6       89.45       65.06      9.83 o
  -5  11   6       34.41       46.64     13.22 o
  -4  11   6      218.87      246.14     15.72 o
  -3  11   6       29.07       41.86      4.54 o
  -2  11   6      271.63      267.14      9.33 o
  -1  11   6       57.42       37.11      3.45 o
   0  11   6       21.91       21.67      3.28 o
   1  11   6       52.44       44.40      3.75 o
   2  11   6      275.28      265.66      8.33 o
   3  11   6       27.74       33.26      4.39 o
   4  11   6      218.46      257.91     10.33 o
   5  11   6       34.09       33.29      8.30 o
  -5  12   6       53.72       58.91     14.60 o
  -4  12   6       44.93       50.03      8.78 o
  -3  12   6        7.57        8.13      3.70 o
  -2  12   6      192.26      207.15      8.89 o
  -1  12   6      235.13      243.93      8.84 o
   0  12   6        3.83       16.69      2.89 o
   1  12   6      230.85      249.63      7.93 o
   2  12   6      193.01      202.29      8.45 o
   3  12   6        6.73        4.37      3.57 o
   4  12   6       45.08       47.16      7.08 o
   5  12   6       53.79       49.64      9.65 o
  -4  13   6       99.37      108.59     14.69 o
  -3  13   6       29.83       41.28      7.78 o
  -2  13   6       48.39       56.30      5.32 o
  -1  13   6       19.05       20.22      3.70 o
   0  13   6      244.04      212.33      8.14 o
   1  13   6       20.41       21.55      3.31 o
   2  13   6       46.36       52.94      4.93 o
   3  13   6       29.78       29.36      4.87 o
   4  13   6      101.98       95.58      8.74 o
  -4  14   6       10.26       18.53      7.60 o
  -3  14   6       63.96       65.62      8.91 o
  -2  14   6       14.99       12.15      3.80 o
  -1  14   6      302.38      303.27     11.09 o
   0  14   6       43.61       31.45      4.53 o
   1  14   6      302.95      302.94      9.62 o
   2  14   6       14.29       15.21      3.78 o
   3  14   6       62.36       71.60      8.46 o
   4  14   6       10.96       12.89      6.48 o
  -3  15   6        7.14        9.19      9.68 o
  -2  15   6       59.95       53.96      6.84 o
  -1  15   6       52.60       57.59      5.95 o
   0  15   6      144.07      137.42      7.71 o
   1  15   6       53.22       64.48      8.04 o
   2  15   6       60.07       61.14     11.67 o
   3  15   6        6.97        2.87      5.74 o
  -2  16   6       57.73       62.53      7.85 o
  -1  16   6       24.12       31.07      6.12 o
   0  16   6       82.68       90.48      6.75 o
   1  16   6       24.56       21.64      4.91 o
   2  16   6       60.24       79.19      9.83 o
  -1  17   6       24.50       26.95      9.48 o
   0  17   6       25.41       16.74      6.06 o
   1  17   6       25.48       27.01      5.58 o
   1   0   7      286.95      267.76      5.51 o
   2   0   7     3204.50     3534.02     57.96 o
   3   0   7       61.36       63.65      2.81 o
   4   0   7      416.09      419.59     11.15 o
   5   0   7      231.19      206.85     20.22 o
   6   0   7        2.52       -0.86      7.78 o
  -6   1   7       24.91       25.06      9.68 o
  -5   1   7      199.84      204.78     20.39 o
  -4   1   7      397.05      389.21     16.77 o
  -3   1   7      355.06      372.20      7.92 o
  -2   1   7      877.73      868.85     13.38 o
  -1   1   7      423.44      480.01      7.75 o
   0   1   7      423.39      481.99      8.46 o
   1   1   7      448.49      485.54      8.33 o
   2   1   7      858.28      859.27     17.61 o
   3   1   7      365.08      395.61      8.34 o
   4   1   7      384.95      375.42      9.52 o
   5   1   7      201.12      212.61     17.89 o
   6   1   7       25.52       16.07      8.47 o
  -6   2   7       27.14       38.54     10.89 o
  -5   2   7      154.91      132.72     16.76 o
  -4   2   7      142.98      128.49     10.09 o
  -3   2   7      410.26      403.48      8.20 o
  -2   2   7     2931.75     2827.75     43.82 o
  -1   2   7     1678.94     1730.93     23.63 o
   0   2   7     1890.52     2046.62     28.11 o
   1   2   7     1617.38     1658.36     25.22 o
   2   2   7     2951.07     2922.31     52.91 o
   3   2   7      398.33      393.47      8.76 o
   4   2   7      140.22      131.26      3.86 o
   5   2   7      149.87      150.54      9.33 o
   6   2   7       25.31       28.27      5.24 o
  -6   3   7        1.01        4.49      8.47 o
  -5   3   7       41.51       26.61      9.68 o
  -4   3   7      383.07      370.13     17.02 o
  -3   3   7      145.85      155.63      4.40 o
  -2   3   7       19.92       16.32      1.74 o
  -1   3   7     1136.03     1214.68     17.54 o
   0   3   7     2595.86     3000.05     40.59 o
   1   3   7     1144.95     1220.51     16.53 o
   2   3   7       19.29       19.06      2.35 o
   3   3   7      142.70      152.33      4.94 o
   4   3   7      383.27      383.25      7.93 o
   5   3   7       42.91       44.90      7.78 o
   6   3   7        0.95        4.67      7.78 o
  -6   4   7       16.55        1.90      8.99 o
  -5   4   7       26.59       36.29     10.54 o
  -4   4   7      270.85      251.61      9.39 o
  -3   4   7      187.04      183.76      7.65 o
  -2   4   7     1292.01     1350.14     26.39 o
  -1   4   7      849.01      877.70     19.43 o
   0   4   7     1429.96     1484.17     22.23 o
   1   4   7      844.37      898.09     13.33 o
   2   4   7     1295.89     1366.94     19.33 o
   3   4   7      181.91      175.93      5.16 o
   4   4   7      272.46      279.43      6.25 o
   5   4   7       26.88       31.58      5.95 o
   6   4   7       16.55       29.31      7.69 o
  -6   5   7       67.27       57.03     14.00 o
  -5   5   7        3.12        2.94      8.12 o
  -4   5   7      182.94      169.48     12.67 o
  -3   5   7      786.46      762.52     14.96 o
  -2   5   7      353.51      358.07      9.12 o
  -1   5   7      837.45      764.24     14.88 o
   0   5   7     1441.48     1341.58     20.54 o
   1   5   7      860.36      789.58     13.73 o
   2   5   7      372.55      365.01      7.57 o
   3   5   7      801.35      813.02     15.53 o
   4   5   7      177.83      174.01      7.10 o
   5   5   7        3.50        5.23      4.75 o
   6   5   7       65.91       58.81      8.17 o
  -6   6   7       75.14       99.02     17.11 o
  -5   6   7       94.75       76.21     14.69 o
  -4   6   7      847.58      830.11     20.05 o
  -3   6   7      122.35      138.32      5.19 o
  -2   6   7      680.43      662.82     14.74 o
  -1   6   7       20.19       18.46      2.07 o
   0   6   7      982.99     1118.56     18.92 o
   1   6   7       18.20       18.74      2.15 o
   2   6   7      679.36      642.82     13.30 o
   3   6   7      121.53      134.48      5.81 o
   4   6   7      834.86      839.44     18.36 o
   5   6   7       91.49       90.78      9.37 o
   6   6   7       76.54       85.37      9.83 o
  -6   7   7       17.60       22.81     11.23 o
  -5   7   7      104.00      116.74     21.17 o
  -4   7   7      201.91      200.33      9.62 o
  -3   7   7      660.26      632.65     12.07 o
  -2   7   7       26.41       21.93      3.49 o
  -1   7   7       65.14       68.81      4.01 o
   0   7   7      679.54      702.78     14.08 o
   1   7   7       64.72       64.22      3.76 o
   2   7   7       23.78       26.64      2.48 o
   3   7   7      660.50      632.71     12.78 o
   4   7   7      197.66      179.57     10.73 o
   5   7   7      103.72      110.70     10.84 o
   6   7   7       18.19       25.67     10.45 o
  -6   8   7       60.49       58.41     14.86 o
  -5   8   7       31.83       22.24      5.15 o
  -4   8   7       25.40       26.09      5.13 o
  -3   8   7      232.05      244.69      9.27 o
  -2   8   7       20.73       26.88      3.10 o
  -1   8   7      475.46      505.47     12.50 o
   0   8   7      408.03      352.34      8.83 o
   1   8   7      467.77      492.99     11.23 o
   2   8   7       20.44       33.19      3.12 o
   3   8   7      238.14      234.62      6.89 o
   4   8   7       25.52       26.43      6.01 o
   5   8   7       30.93       22.00      6.96 o
   6   8   7       59.70       77.37     10.14 o
  -5   9   7      138.02      161.43     12.05 o
  -4   9   7      120.12      109.87     10.08 o
  -3   9   7      217.61      195.36      8.89 o
  -2   9   7       72.46       72.84      4.37 o
  -1   9   7      381.20      353.85      9.10 o
   0   9   7      365.16      383.30      9.66 o
   1   9   7      385.17      339.35      9.13 o
   2   9   7       74.21       62.61      4.22 o
   3   9   7      221.17      188.51      8.05 o
   4   9   7      117.79      108.71      7.26 o
   5   9   7      141.51      154.68      7.91 o
  -5  10   7      139.26      137.15     11.99 o
  -4  10   7       65.42       65.45     15.73 o
  -3  10   7       11.29       20.80      4.22 o
  -2  10   7      165.79      169.36      6.67 o
  -1  10   7      760.06      848.79     17.46 o
   0  10   7     1331.02     1196.31     23.09 o
   1  10   7      759.57      845.79     17.56 o
   2  10   7      163.21      170.63      8.45 o
   3  10   7       11.36       26.21      3.87 o
   4  10   7       66.78       55.47      5.83 o
   5  10   7      139.91      175.47     15.21 o
  -5  11   7       21.55       32.67      7.45 o
  -4  11   7       59.27       51.19      8.32 o
  -3  11   7       84.93       81.15      6.84 o
  -2  11   7       14.55       16.34      3.59 o
  -1  11   7      348.09      332.27      9.51 o
   0  11   7        0.06       -3.35      2.23 o
   1  11   7      354.59      318.48      9.43 o
   2  11   7       14.57       13.76      3.13 o
   3  11   7       80.69       89.08      6.24 o
   4  11   7       59.76       54.34      5.95 o
   5  11   7       21.62       28.69      8.25 o
  -4  12   7       35.22       25.89      7.43 o
  -3  12   7      248.35      243.43     11.47 o
  -2  12   7       14.38       10.50      3.64 o
  -1  12   7      206.81      223.68      7.68 o
   0  12   7      374.69      417.02     12.47 o
   1  12   7      200.93      208.02      7.62 o
   2  12   7       13.86       10.94      3.24 o
   3  12   7      249.86      238.21     11.84 o
   4  12   7       35.39       35.53      5.98 o
  -4  13   7       33.06       39.13      8.60 o
  -3  13   7      142.15      138.82      8.33 o
  -2  13   7       64.93       78.99      6.19 o
  -1  13   7      259.91      268.47     11.72 o
   0  13   7      237.32      199.86      9.12 o
   1  13   7      259.87      264.68     12.13 o
   2  13   7       65.80       60.74      5.31 o
   3  13   7      137.06      138.61      8.33 o
   4  13   7       33.28       42.14      6.74 o
  -4  14   7       12.19       17.57      7.93 o
  -3  14   7        0.54        2.99      6.31 o
  -2  14   7       15.12       13.63      3.92 o
  -1  14   7        9.80        5.65      3.75 o
   0  14   7       59.78       56.79      4.90 o
   1  14   7        9.52       11.70      3.37 o
   2  14   7       14.20       11.90      4.51 o
   3  14   7        0.66        5.30      4.71 o
   4  14   7       12.01        0.49      5.84 o
  -3  15   7       88.40       89.78     17.11 o
  -2  15   7        5.37        8.10      4.80 o
  -1  15   7       61.52       70.34      9.28 o
   0  15   7       17.61       21.30      4.31 o
   1  15   7       59.91       61.54      5.30 o
   2  15   7        5.14       -1.15      3.93 o
   3  15   7       88.83       94.95     10.46 o
  -2  16   7        2.78       -6.16      4.52 o
  -1  16   7       50.85       46.02      9.88 o
   0  16   7      144.99      142.09      9.15 o
   1  16   7       52.04       52.96      7.23 o
   2  16   7        2.58       -0.56      5.88 o
  -1  17   7       24.74       35.08      6.79 o
   0  17   7      101.58      124.64     16.14 o
   1  17   7       24.40       38.88      6.94 o
   0   0   8      128.72      168.75      6.01 o
   1   0   8      878.04      881.57     14.07 o
   2   0   8       26.94       31.96      1.74 o
   3   0   8       11.84       12.43      2.56 o
   4   0   8       30.38       32.66      2.47 o
   5   0   8      561.68      585.29     34.73 o
   6   0   8        4.65        1.56      8.12 o
  -6   1   8       66.42       56.33     13.13 o
  -5   1   8       20.28       27.82      9.68 o
  -4   1   8      343.45      323.82     16.16 o
  -3   1   8      272.72      268.74      6.76 o
  -2   1   8      632.70      671.45     12.25 o
  -1   1   8     1900.39     2041.61     30.48 o
   0   1   8     2275.64     2395.36     35.05 o
   1   1   8     1963.70     2098.53     30.53 o
   2   1   8      639.17      684.60     14.56 o
   3   1   8      291.96      274.00      7.19 o
   4   1   8      353.46      350.99      8.43 o
   5   1   8       20.04       17.45      8.73 o
   6   1   8       65.28       67.91     14.17 o
  -6   2   8       28.93       22.98     10.71 o
  -5   2   8       37.98       36.81     10.71 o
  -4   2   8      146.80      154.32     19.18 o
  -3   2   8     1125.90     1093.42     21.10 o
  -2   2   8     1329.68     1364.72     23.81 o
  -1   2   8      259.50      302.31      7.18 o
   0   2   8     4148.68     4124.62     55.22 o
   1   2   8      277.03      316.64      6.26 o
   2   2   8     1321.75     1383.93     27.03 o
   3   2   8     1096.61     1075.37     21.60 o
   4   2   8      144.65      142.60      4.61 o
   5   2   8       35.97       43.85      5.54 o
   6   2   8       29.40       10.20      9.16 o
  -6   3   8      255.99      260.94     26.27 o
  -5   3   8       31.83       33.35     10.37 o
  -4   3   8       18.79       23.96      5.85 o
  -3   3   8       58.36       54.09      2.57 o
  -2   3   8      973.59      954.15     17.45 o
  -1   3   8       96.81       90.43      3.68 o
   0   3   8     1328.10     1305.35     21.38 o
   1   3   8       98.10       90.86      4.51 o
   2   3   8      983.83      965.96     15.87 o
   3   3   8       59.12       63.01      4.51 o
   4   3   8       17.58       24.12      2.67 o
   5   3   8       32.26       38.28      9.33 o
   6   3   8      254.96      292.99     17.37 o
  -6   4   8        6.46        5.36      9.50 o
  -5   4   8       17.99       26.96     10.20 o
  -4   4   8       37.17       38.21      9.50 o
  -3   4   8      249.77      245.85      7.41 o
  -2   4   8      391.99      371.33      8.45 o
  -1   4   8      430.91      469.31     10.76 o
   0   4   8     1441.81     1490.19     24.31 o
   1   4   8      433.58      471.87      9.12 o
   2   4   8      404.69      396.41      7.22 o
   3   4   8      252.57      253.98      9.60 o
   4   4   8       35.67       32.21      2.93 o
   5   4   8       18.86       18.44      5.48 o
   6   4   8        6.29        9.94      5.24 o
  -6   5   8       19.38       17.11     10.71 o
  -5   5   8       16.23        5.53      8.81 o
  -4   5   8      221.20      215.77      7.45 o
  -3   5   8      328.36      306.57      9.07 o
  -2   5   8      224.15      210.59      5.84 o
  -1   5   8      685.72      719.87     17.46 o
   0   5   8     2380.83     2428.79     37.85 o
   1   5   8      698.11      700.18     12.85 o
   2   5   8      213.47      191.84      5.27 o
   3   5   8      319.52      305.56      7.99 o
   4   5   8      217.39      236.61      6.82 o
   5   5   8       18.47       23.66      5.81 o
   6   5   8       19.42       19.25      6.14 o
  -6   6   8       25.55       15.38     10.89 o
  -5   6   8       28.46       23.16     10.89 o
  -4   6   8      331.43      308.33     13.74 o
  -3   6   8      172.38      178.04      5.75 o
  -2   6   8      297.59      302.54      7.70 o
  -1   6   8     1359.66     1357.43     23.36 o
   0   6   8      628.95      627.14     11.92 o
   1   6   8     1346.37     1319.83     22.28 o
   2   6   8      296.55      293.68      7.85 o
   3   6   8      173.13      175.55     10.68 o
   4   6   8      334.18      330.36     12.80 o
   5   6   8       28.81       28.71      8.12 o
   6   6   8       24.82       32.45      7.35 o
  -6   7   8       12.40       11.75     10.71 o
  -5   7   8       14.06       12.70      4.10 o
  -4   7   8      140.87      129.30      8.16 o
  -3   7   8        8.48        8.19      2.31 o
  -2   7   8      751.19      740.23     15.17 o
  -1   7   8      166.77      160.41      5.13 o
   0   7   8       30.83       30.28      2.87 o
   1   7   8      163.22      150.62      5.58 o
   2   7   8      756.71      753.51     15.11 o
   3   7   8        8.61        7.57      3.89 o
   4   7   8      137.26      126.78     12.26 o
   5   7   8       13.53       15.32      2.74 o
   6   7   8       12.70       12.64     15.73 o
  -5   8   8       74.04       65.66      7.42 o
  -4   8   8       94.99      121.16      8.29 o
  -3   8   8      190.42      176.90      6.29 o
  -2   8   8      234.44      212.38     12.12 o
  -1   8   8      138.09      148.43      6.19 o
   0   8   8      360.41      382.89      9.45 o
   1   8   8      145.01      159.95      6.09 o
   2   8   8      227.16      190.61      6.54 o
   3   8   8      195.63      204.93     10.82 o
   4   8   8       97.01      105.76      7.09 o
   5   8   8       76.46       79.30      8.84 o
  -5   9   8       83.08       87.63     21.34 o
  -4   9   8       96.18       97.12      9.72 o
  -3   9   8       83.62       84.92      5.52 o
  -2   9   8       22.97       22.70      2.82 o
  -1   9   8      381.75      373.79      9.69 o
   0   9   8      856.81      895.92     18.03 o
   1   9   8      386.08      381.33      9.84 o
   2   9   8       20.26       19.52      3.31 o
   3   9   8       84.99       87.22      5.76 o
   4   9   8       94.98       90.78      6.78 o
   5   9   8       82.68       78.55     14.28 o
  -5  10   8       52.37       44.57      7.69 o
  -4  10   8       59.99       54.52     14.60 o
  -3  10   8      236.76      213.72      9.88 o
  -2  10   8        7.00        1.04      2.44 o
  -1  10   8       28.95       34.22      3.60 o
   0  10   8       58.73       60.93      4.35 o
   1  10   8       30.42       30.64      3.62 o
   2  10   8        6.08        0.73      2.82 o
   3  10   8      228.33      218.58     11.02 o
   4  10   8       60.56       63.10      6.15 o
   5  10   8       50.48       38.10      8.67 o
  -5  11   8       37.78       47.27      9.76 o
  -4  11   8        3.35       -6.26      4.89 o
  -3  11   8       45.44       46.23      5.77 o
  -2  11   8        1.28       -0.97      2.55 o
  -1  11   8      213.87      208.04      9.88 o
   0  11   8        5.94        0.29      2.54 o
   1  11   8      207.28      216.93      8.46 o
   2  11   8        1.13       -0.55      2.59 o
   3  11   8       46.37       63.19      5.53 o
   4  11   8        3.28       -1.66      4.76 o
   5  11   8       36.86       73.62     15.38 o
  -4  12   8      101.83      107.42     27.13 o
  -3  12   8       66.39       79.60      7.22 o
  -2  12   8       55.38       51.90      7.34 o
  -1  12   8       95.29      110.75      6.21 o
   0  12   8        1.52        3.29      2.91 o
   1  12   8       93.62      106.13      6.16 o
   2  12   8       58.81       42.84      4.84 o
   3  12   8       66.17       72.36      6.93 o
   4  12   8      100.95       85.82     11.67 o
  -4  13   8       36.27       40.16      8.72 o
  -3  13   8       37.56       44.32      7.20 o
  -2  13   8       53.60       46.09      5.61 o
  -1  13   8      293.99      308.17     10.07 o
   0  13   8       98.06      113.12      9.72 o
   1  13   8      289.41      291.78     11.28 o
   2  13   8       52.24       46.74      5.34 o
   3  13   8       38.16       34.18      5.25 o
   4  13   8       34.77       43.17      6.84 o
  -3  14   8        6.58        4.99      6.73 o
  -2  14   8       66.65       75.41      7.51 o
  -1  14   8       12.82        8.35      3.62 o
   0  14   8        1.42        0.60      3.11 o
   1  14   8       13.07        7.01      3.31 o
   2  14   8       66.66       74.26      6.99 o
   3  14   8        6.84        1.54      5.01 o
  -3  15   8       17.86       17.15      8.21 o
  -2  15   8        2.82       -3.21      4.19 o
  -1  15   8      100.15      108.38      7.83 o
   0  15   8        8.41       17.47      4.04 o
   1  15   8      102.63      103.84      8.87 o
   2  15   8        2.68        9.17      4.37 o
   3  15   8       18.07       15.55      5.59 o
  -2  16   8       92.98      100.01     11.62 o
  -1  16   8       19.59       18.90      5.78 o
   0  16   8        1.71        7.30      5.48 o
   1  16   8       18.94       11.67      4.83 o
   2  16   8       94.37      127.26     12.08 o
  -1  17   8       29.82       32.26      6.75 o
   0  17   8        0.15        5.09      6.05 o
   1  17   8       30.19       26.77     10.22 o
   1   0   9       34.66       47.38      3.07 o
   2   0   9      340.78      296.14      8.16 o
   3   0   9      154.34      148.80      7.22 o
   4   0   9      709.39      667.03     14.01 o
   5   0   9      156.54      142.39     17.63 o
   6   0   9       30.94       33.87     11.58 o
  -6   1   9        4.45       18.84      9.85 o
  -5   1   9       72.38       83.12     13.65 o
  -4   1   9      339.44      345.14     21.09 o
  -3   1   9      477.38      483.38     10.82 o
  -2   1   9     1630.85     1789.50     30.90 o
  -1   1   9     2042.36     2120.40     36.00 o
   0   1   9       24.93       18.09      2.19 o
   1   1   9     2080.55     2146.57     39.96 o
   2   1   9     1666.85     1831.69     31.01 o
   3   1   9      475.64      474.96     12.58 o
   4   1   9      341.46      347.82      8.74 o
   5   1   9       70.82       66.74      5.73 o
   6   1   9        4.49       13.48      9.85 o
  -6   2   9       21.29        4.49      9.33 o
  -5   2   9       23.32       33.35     10.54 o
  -4   2   9      168.76      153.63      7.24 o
  -3   2   9       94.73      108.28      4.38 o
  -2   2   9     1577.47     1582.07     39.80 o
  -1   2   9     1302.10     1410.94     29.04 o
   0   2   9     1610.93     1589.90     31.37 o
   1   2   9     1304.89     1368.18     32.93 o
   2   2   9     1561.78     1583.73     27.35 o
   3   2   9       89.13       98.65      5.34 o
   4   2   9      169.74      158.28      5.77 o
   5   2   9       22.21       30.29     10.02 o
   6   2   9       20.56        1.21      8.64 o
  -6   3   9       14.44       13.65     10.37 o
  -5   3   9      138.01      136.86     18.14 o
  -4   3   9      196.69      195.05      8.81 o
  -3   3   9      637.34      669.56     12.82 o
  -2   3   9      935.98      966.95     17.79 o
  -1   3   9     1230.22     1287.37     23.24 o
   0   3   9      193.01      227.31      5.80 o
   1   3   9     1215.28     1276.33     22.79 o
   2   3   9      934.86      966.84     20.15 o
   3   3   9      637.13      662.93     14.57 o
   4   3   9      192.36      180.54      7.46 o
   5   3   9      132.44      166.73     10.77 o
   6   3   9       14.91       21.05     10.71 o
  -6   4   9       72.54       89.17     16.24 o
  -5   4   9       27.26       10.71      9.50 o
  -4   4   9       82.19       84.42      3.88 o
  -3   4   9     1032.05     1023.52     20.84 o
  -2   4   9      199.00      208.45      6.00 o
  -1   4   9     1622.15     1644.37     31.96 o
   0   4   9        0.81       -2.34      1.56 o
   1   4   9     1631.95     1626.96     28.60 o
   2   4   9      192.93      205.18      5.28 o
   3   4   9     1048.35     1046.72     21.39 o
   4   4   9       80.11       86.24      5.60 o
   5   4   9       25.75       26.69      5.88 o
   6   4   9       70.97       71.28      8.26 o
  -6   5   9       74.37       65.32     14.34 o
  -5   5   9      131.01      122.00     17.63 o
  -4   5   9      227.79      222.43      7.93 o
  -3   5   9      649.11      613.99     12.63 o
  -2   5   9       92.18       98.10      4.37 o
  -1   5   9      462.40      470.97     12.59 o
   0   5   9     3232.06     3567.56     65.93 o
   1   5   9      475.18      490.33      9.73 o
   2   5   9       88.59       93.10      4.47 o
   3   5   9      648.62      626.40     16.83 o
   4   5   9      225.42      220.87      6.88 o
   5   5   9      130.19      140.93     26.87 o
   6   5   9       76.23       67.25      8.63 o
  -6   6   9       26.74       39.75     13.13 o
  -5   6   9       12.48        2.59      8.47 o
  -4   6   9      262.68      258.99     10.99 o
  -3   6   9      891.51      877.60     16.84 o
  -2   6   9      240.79      214.59      6.53 o
  -1   6   9      116.05      114.93      4.89 o
   0   6   9      153.27      142.55      5.20 o
   1   6   9      111.90       91.90      6.42 o
   2   6   9      252.13      218.07      6.77 o
   3   6   9      886.34      840.30     19.32 o
   4   6   9      258.35      263.16     11.70 o
   5   6   9       12.76       11.17      3.95 o
   6   6   9       25.86       33.78      9.07 o
  -6   7   9       19.76       29.55     12.79 o
  -5   7   9       24.26       21.35      6.05 o
  -4   7   9      106.50      127.28      9.68 o
  -3   7   9       87.05       97.34      4.70 o
  -2   7   9      671.08      683.70     14.40 o
  -1   7   9      390.41      377.20     11.58 o
   0   7   9      641.70      629.76     13.27 o
   1   7   9      390.51      353.85      9.26 o
   2   7   9      666.00      684.39     14.28 o
   3   7   9       94.25       91.55      6.60 o
   4   7   9      105.74      111.63      7.13 o
   5   7   9       23.97       19.30      4.00 o
   6   7   9       18.90       21.11      7.18 o
  -5   8   9       56.06       64.69      7.69 o
  -4   8   9      152.43      135.13     10.92 o
  -3   8   9      394.98      432.52     11.57 o
  -2   8   9        5.16        2.97      2.41 o
  -1   8   9      628.43      627.68     12.37 o
   0   8   9        2.44        1.54      2.11 o
   1   8   9      617.39      591.78     13.26 o
   2   8   9        6.27        9.19      2.80 o
   3   8   9      398.96      412.58     13.63 o
   4   8   9      154.61      156.16     13.43 o
   5   8   9       54.88       53.51      5.69 o
  -5   9   9       55.62       71.50     17.11 o
  -4   9   9      337.63      306.50     16.06 o
  -3   9   9       49.43       55.42      4.98 o
  -2   9   9      373.68      342.93     10.41 o
  -1   9   9      429.23      421.70     12.24 o
   0   9   9      740.75      800.18     16.67 o
   1   9   9      425.57      414.46     10.66 o
   2   9   9      376.43      337.52     10.39 o
   3   9   9       48.76       51.85      5.52 o
   4   9   9      332.87      312.53     12.09 o
   5   9   9       52.84       63.21     10.05 o
  -5  10   9       34.35       27.75      9.76 o
  -4  10   9       53.26       50.62      8.09 o
  -3  10   9      167.09      166.71      8.10 o
  -2  10   9      170.67      170.65      6.71 o
  -1  10   9      176.26      153.63      7.41 o
   0  10   9      112.29       85.06      5.12 o
   1  10   9      177.39      145.13      6.65 o
   2  10   9      163.39      169.91      7.89 o
   3  10   9      168.74      163.32      8.17 o
   4  10   9       51.53       53.14      5.92 o
   5  10   9       35.00       33.77      8.37 o
  -5  11   9        7.52        0.98      6.31 o
  -4  11   9       63.05       62.58      9.33 o
  -3  11   9      145.97      132.49      8.74 o
  -2  11   9      217.73      242.83      8.34 o
  -1  11   9       45.88       58.34      4.69 o
   0  11   9      378.88      373.44     10.38 o
   1  11   9       48.17       60.83      4.75 o
   2  11   9      218.07      254.51     13.00 o
   3  11   9      145.10      115.89      8.25 o
   4  11   9       63.84       70.14     10.67 o
   5  11   9        7.70        8.64      7.39 o
  -4  12   9       11.26       17.04      6.84 o
  -3  12   9      266.84      236.12     16.31 o
  -2  12   9       57.50       53.00      4.69 o
  -1  12   9      237.45      246.86     10.01 o
   0  12   9       20.56       22.34      3.77 o
   1  12   9      242.10      253.96      9.60 o
   2  12   9       58.89       58.81      5.53 o
   3  12   9      265.13      239.40     11.99 o
   4  12   9       11.21       12.93      8.48 o
  -4  13   9       43.57       55.06     14.34 o
  -3  13   9       44.31       62.24      8.15 o
  -2  13   9        2.85        8.58      3.37 o
  -1  13   9       35.35       32.93      4.39 o
   0  13   9      517.55      502.59     19.74 o
   1  13   9       35.03       34.64      4.97 o
   2  13   9        2.14        1.88      3.49 o
   3  13   9       43.64       41.35      7.60 o
   4  13   9       42.24       39.23      6.79 o
  -3  14   9       48.70       37.58      9.05 o
  -2  14   9        1.56        1.59      4.48 o
  -1  14   9        6.68        9.10      5.16 o
   0  14   9       34.09       47.09      5.18 o
   1  14   9        6.06       11.27      3.54 o
   2  14   9        1.45        3.85      3.89 o
   3  14   9       47.48       42.55      7.00 o
  -3  15   9       11.58        2.38      7.53 o
  -2  15   9       18.03       28.99      5.97 o
  -1  15   9        1.50        1.57      4.59 o
   0  15   9      134.62      146.33      8.24 o
   1  15   9        1.61       -3.57      4.31 o
   2  15   9       16.97       12.06      5.71 o
   3  15   9       12.17        9.33      5.87 o
  -2  16   9        2.78        4.70      5.25 o
  -1  16   9       51.55       45.99     10.60 o
   0  16   9        2.62        9.53      5.28 o
   1  16   9       51.21       54.64      5.99 o
   2  16   9        2.69        3.68      5.40 o
   0  17   9       38.98       36.42      8.32 o
   0   0  10     4308.25     4048.78    125.56 o
   1   0  10      317.99      321.48      8.82 o
   2   0  10       41.06       39.79      3.14 o
   3   0  10      166.20      123.43      5.66 o
   4   0  10      357.95      320.38      8.26 o
   5   0  10       14.80       19.35      8.99 o
   6   0  10      130.14      113.36     17.97 o
  -6   1  10       46.51       33.52     12.10 o
  -5   1  10        0.74       -2.59      7.09 o
  -4   1  10      317.07      306.19      7.85 o
  -3   1  10     1133.75     1131.33     25.51 o
  -2   1  10     1184.34     1266.34     24.75 o
  -1   1  10       69.30       77.30      3.65 o
   0   1  10     1214.97     1152.07     21.21 o
   1   1  10       68.70       79.04      5.64 o
   2   1  10     1170.07     1244.64     24.77 o
   3   1  10     1128.40     1134.85     25.88 o
   4   1  10      312.58      320.23      8.40 o
   5   1  10        0.73        0.48      2.87 o
   6   1  10       45.90       42.68     13.13 o
  -6   2  10       68.36       67.74     14.86 o
  -5   2  10        1.44        6.05      8.47 o
  -4   2  10       68.15       62.97      5.94 o
  -3   2  10      225.59      187.08     11.97 o
  -2   2  10      844.29      888.92     16.32 o
  -1   2  10      174.81      184.66      5.51 o
   0   2  10        0.40       -1.53      1.57 o
   1   2  10      176.06      194.36      6.30 o
   2   2  10      840.77      835.25     17.91 o
   3   2  10      221.12      195.57      6.67 o
   4   2  10       68.23       63.17      4.55 o
   5   2  10        1.53        3.34      3.68 o
   6   2  10       67.61       53.57     13.65 o
  -6   3  10       44.12       43.20     12.96 o
  -5   3  10       72.41       65.49     13.65 o
  -4   3  10      204.19      185.18      5.48 o
  -3   3  10       68.94       66.57      3.83 o
  -2   3  10       88.50       81.93      3.86 o
  -1   3  10     1764.12     1731.31     30.63 o
   0   3  10     4165.43     4342.04     75.10 o
   1   3  10     1799.27     1787.73     30.65 o
   2   3  10      100.16       97.12      3.90 o
   3   3  10       69.93       67.26      4.11 o
   4   3  10      206.24      183.95      7.81 o
   5   3  10       72.47       75.76      7.67 o
   6   3  10       46.30       47.35     13.13 o
  -6   4  10        6.28       15.73     10.71 o
  -5   4  10        9.14       19.53      9.68 o
  -4   4  10      430.79      425.27      9.93 o
  -3   4  10      854.57      805.46     17.28 o
  -2   4  10        7.06        3.50      1.86 o
  -1   4  10       12.32       11.75      3.03 o
   0   4  10     2489.38     2501.20     54.20 o
   1   4  10       13.34       17.86      2.43 o
   2   4  10        7.31        6.93      1.79 o
   3   4  10      859.61      829.68     20.64 o
   4   4  10      440.99      416.20     12.70 o
   5   4  10        9.74       10.68      2.64 o
   6   4  10        5.81       -0.87      4.99 o
  -6   5  10       20.27       10.02     10.54 o
  -5   5  10       49.88       48.04     13.13 o
  -4   5  10       32.31       27.40      3.94 o
  -3   5  10       65.50       55.08      3.47 o
  -2   5  10      287.14      313.81      8.63 o
  -1   5  10      104.58       95.61      4.79 o
   0   5  10      347.97      398.91      9.50 o
   1   5  10      103.62      110.65      5.01 o
   2   5  10      294.26      312.31      8.22 o
   3   5  10       61.33       49.62      4.36 o
   4   5  10       35.50       22.70      3.89 o
   5   5  10       48.39       58.51      4.90 o
   6   5  10       19.02       15.96      6.35 o
  -6   6  10       96.54      111.11     19.01 o
  -5   6  10       14.78        8.99     10.02 o
  -4   6  10       14.29       14.66      2.56 o
  -3   6  10       31.46       39.84      3.68 o
  -2   6  10      696.78      650.92     13.76 o
  -1   6  10      129.63      128.81      5.41 o
   0   6  10      182.87      179.66      7.64 o
   1   6  10      119.00      118.07      5.51 o
   2   6  10      700.44      652.40     17.65 o
   3   6  10       29.33       34.09      4.46 o
   4   6  10       15.97       11.17      3.24 o
   5   6  10       13.66       17.00      5.48 o
   6   6  10       94.56      113.08     11.50 o
  -5   7  10       62.24       38.54     12.61 o
  -4   7  10      334.38      315.08     12.77 o
  -3   7  10      712.94      703.95     16.17 o
  -2   7  10      548.84      531.24     18.24 o
  -1   7  10      528.22      545.03     18.88 o
   0   7  10        0.07        1.69      2.01 o
   1   7  10      526.55      512.43     11.75 o
   2   7  10      540.02      514.14     13.08 o
   3   7  10      695.34      683.89     18.95 o
   4   7  10      336.91      332.23     17.26 o
   5   7  10       64.97       55.29      5.72 o
  -5   8  10       36.80       48.69      6.68 o
  -4   8  10      155.32      159.45     12.25 o
  -3   8  10      123.05      124.58      6.39 o
  -2   8  10      159.46      192.09      7.00 o
  -1   8  10       53.24       56.43      4.58 o
   0   8  10      391.85      368.39      9.49 o
   1   8  10       50.42       59.98      5.72 o
   2   8  10      161.48      153.39      7.22 o
   3   8  10      127.46      135.76      8.17 o
   4   8  10      157.49      179.45      9.42 o
   5   8  10       39.00       51.45      8.98 o
  -5   9  10       38.64       49.99      8.64 o
  -4   9  10       98.03      110.54     10.61 o
  -3   9  10       10.48        6.62      3.56 o
  -2   9  10       39.19       34.55      4.12 o
  -1   9  10      159.59      161.96      9.83 o
   0   9  10       93.14      116.29      5.74 o
   1   9  10      159.74      148.92      6.56 o
   2   9  10       38.99       38.36      4.18 o
   3   9  10       10.54       13.23      4.13 o
   4   9  10      100.15      106.33      7.77 o
   5   9  10       39.05       45.85      9.09 o
  -5  10  10        7.99        7.89      5.40 o
  -4  10  10       70.77       64.54      8.98 o
  -3  10  10      102.46      103.34      6.52 o
  -2  10  10      259.54      250.86     11.66 o
  -1  10  10      289.80      262.65      8.31 o
   0  10  10       29.23       29.06      3.61 o
   1  10  10      272.52      258.67      8.46 o
   2  10  10      256.03      267.39      9.57 o
   3  10  10       99.52       95.77      6.46 o
   4  10  10       70.89       66.04      8.29 o
   5  10  10        7.23        4.00      6.54 o
  -4  11  10      108.07      118.24     12.08 o
  -3  11  10       62.13       62.80      8.36 o
  -2  11  10       43.43       41.36      5.47 o
  -1  11  10      455.46      420.49     11.22 o
   0  11  10       45.63       34.08      3.95 o
   1  11  10      460.22      413.42     13.40 o
   2  11  10       37.72       40.08      5.55 o
   3  11  10       60.88       52.08      6.21 o
   4  11  10      106.58      130.47     11.16 o
  -4  12  10       18.83       16.14      7.19 o
  -3  12  10       49.44       66.63     10.82 o
  -2  12  10       53.72       58.21      5.60 o
  -1  12  10        1.16       -0.79      3.19 o
   0  12  10      260.01      311.49      9.92 o
   1  12  10        1.00        1.23      3.45 o
   2  12  10       52.42       47.47      6.22 o
   3  12  10       49.27       69.38      6.98 o
   4  12  10       18.33       15.03      6.22 o
  -4  13  10       18.31       11.36      7.43 o
  -3  13  10       60.68       60.99      8.11 o
  -2  13  10       77.92       92.98      6.20 o
  -1  13  10       68.16       79.22      6.39 o
   0  13  10       10.36        9.95      3.98 o
   1  13  10       68.48       77.75      8.43 o
   2  13  10       78.69       87.20      7.50 o
   3  13  10       60.96       62.67     13.14 o
   4  13  10       17.88       17.99      6.61 o
  -3  14  10       48.48       49.53      9.96 o
  -2  14  10       34.60       31.83      5.93 o
  -1  14  10      157.63      139.90      7.92 o
   0  14  10        4.90       12.27      4.40 o
   1  14  10      155.44      156.42      9.30 o
   2  14  10       34.25       32.26      5.21 o
   3  14  10       50.16       46.97     13.23 o
  -2  15  10       51.08       61.27      9.05 o
  -1  15  10       23.88       22.88      5.14 o
   0  15  10       25.20       32.93      5.15 o
   1  15  10       24.22       32.84      4.95 o
   2  15  10       51.94       47.99      7.20 o
  -1  16  10        9.60       10.62      5.70 o
   0  16  10       56.78       58.00      7.93 o
   1  16  10        9.46        9.78      4.81 o
   1   0  11     1856.37     1924.04     43.55 o
   2   0  11      997.71      988.70     20.37 o
   3   0  11       46.26       49.46      3.53 o
   4   0  11       77.90       79.97      4.17 o
   5   0  11       62.49       68.43     13.48 o
   6   0  11        6.06       28.51     12.10 o
  -6   1  11        5.32        0.86      8.99 o
  -5   1  11       37.44       25.40     10.02 o
  -4   1  11      264.00      283.80      7.77 o
  -3   1  11       56.30       53.28      3.85 o
  -2   1  11      119.24      107.19      6.63 o
  -1   1  11     1420.43     1510.94     36.14 o
   0   1  11      345.35      342.44      8.93 o
   1   1  11     1434.82     1468.07     29.29 o
   2   1  11      124.11      101.94      7.57 o
   3   1  11       60.94       69.50      4.22 o
   4   1  11      259.72      299.36     11.87 o
   5   1  11       37.18       34.00      6.91 o
   6   1  11        5.17        3.11      9.68 o
  -6   2  11       57.39       50.46     14.00 o
  -5   2  11       55.30       61.35     13.48 o
  -4   2  11       22.98       21.55      2.43 o
  -3   2  11      108.05      102.62      5.49 o
  -2   2  11      418.46      417.78     10.37 o
  -1   2  11      633.23      595.68     12.46 o
   0   2  11      179.15      148.52      5.07 o
   1   2  11      648.87      617.47     13.98 o
   2   2  11      415.70      402.27     14.95 o
   3   2  11      106.53      105.79      6.29 o
   4   2  11       25.41       20.17      3.72 o
   5   2  11       54.94       70.74      7.02 o
   6   2  11       58.57       54.26     14.00 o
  -6   3  11       76.96       96.94     17.63 o
  -5   3  11       57.83       27.65     11.06 o
  -4   3  11      247.51      246.86      7.04 o
  -3   3  11      985.35     1008.33     20.60 o
  -2   3  11      309.52      299.82      7.53 o
  -1   3  11      369.07      329.18      8.19 o
   0   3  11      197.80      186.09      6.03 o
   1   3  11      369.02      322.18      8.55 o
   2   3  11      305.06      289.85      7.31 o
   3   3  11      985.25      983.36     24.97 o
   4   3  11      245.28      244.04      9.36 o
   5   3  11       57.66       54.74      3.84 o
   6   3  11       74.60      118.72     18.32 o
  -6   4  11       74.68       62.56     15.73 o
  -5   4  11      140.49      107.31     17.28 o
  -4   4  11      137.65      130.48      5.94 o
  -3   4  11      555.41      553.48     14.84 o
  -2   4  11      345.27      307.65      7.89 o
  -1   4  11      777.97      799.60     17.38 o
   0   4  11      450.29      538.12     12.02 o
   1   4  11      789.24      787.77     15.76 o
   2   4  11      340.82      299.89      8.83 o
   3   4  11      558.28      549.94     15.58 o
   4   4  11      136.37      117.46      6.93 o
   5   4  11      136.14      126.56      7.03 o
   6   4  11       76.17       83.40      8.79 o
  -6   5  11        5.95        2.94     10.37 o
  -5   5  11       94.40      109.21     17.45 o
  -4   5  11       27.43       31.37      3.44 o
  -3   5  11      180.65      168.75      8.99 o
  -2   5  11      331.36      314.54      8.77 o
  -1   5  11      307.43      295.87      8.40 o
   0   5  11      815.38      902.81     19.42 o
   1   5  11      296.23      284.93      8.50 o
   2   5  11      336.41      333.37      9.56 o
   3   5  11      172.13      144.25      9.48 o
   4   5  11       26.08       19.97      4.74 o
   5   5  11       95.31      108.90      7.12 o
   6   5  11        6.02        0.20      6.57 o
  -5   6  11       53.58       72.23     15.55 o
  -4   6  11       24.81       25.03      3.41 o
  -3   6  11        3.12        4.80      2.64 o
  -2   6  11       37.15       38.00      3.40 o
  -1   6  11      338.29      330.17      8.81 o
   0   6  11      316.93      268.78      8.51 o
   1   6  11      345.04      330.22      9.52 o
   2   6  11       36.94       38.22      3.38 o
   3   6  11        3.90        8.19      3.56 o
   4   6  11       23.96       16.86      5.06 o
   5   6  11       53.55       76.10      6.50 o
  -5   7  11       25.70       11.75     10.37 o
  -4   7  11      136.84      130.32      5.79 o
  -3   7  11      229.82      226.05      9.66 o
  -2   7  11      334.86      332.66      9.21 o
  -1   7  11       56.78       49.44      4.07 o
   0   7  11       53.48       60.58      4.49 o
   1   7  11       59.00       64.28      4.27 o
   2   7  11      336.78      360.09     10.23 o
   3   7  11      220.88      221.24     13.93 o
   4   7  11      141.31      121.87      9.67 o
   5   7  11       25.19       29.03      7.35 o
  -5   8  11       57.67       71.37     16.59 o
  -4   8  11        8.40        5.41      4.13 o
  -3   8  11       39.67       35.07      4.72 o
  -2   8  11      104.16       96.06      5.85 o
  -1   8  11      500.19      542.08     13.96 o
   0   8  11      808.30      803.03     16.76 o
   1   8  11      500.88      527.04     12.51 o
   2   8  11      108.35       92.77      5.72 o
   3   8  11       38.01       33.64      4.95 o
   4   8  11        8.79        9.66      4.08 o
   5   8  11       56.32       63.75      9.85 o
  -5   9  11        3.43        0.22      4.80 o
  -4   9  11      161.07      194.72     13.30 o
  -3   9  11      130.62      147.88     11.90 o
  -2   9  11      168.91      176.81      8.03 o
  -1   9  11       56.07       55.96      5.01 o
   0   9  11        2.65        3.68      2.58 o
   1   9  11       53.21       64.57      4.66 o
   2   9  11      167.87      161.23      7.62 o
   3   9  11      130.71      107.59     10.80 o
   4   9  11      159.37      176.30     10.26 o
   5   9  11        3.16        2.33      6.91 o
  -5  10  11        6.69        8.24      5.58 o
  -4  10  11      166.65      184.17     14.31 o
  -3  10  11        1.65        1.77      4.13 o
  -2  10  11       45.64       60.74      6.11 o
  -1  10  11       22.37       12.93      3.19 o
   0  10  11      322.89      296.80      9.14 o
   1  10  11       21.04       12.91      3.30 o
   2  10  11       45.61       58.76      6.13 o
   3  10  11        1.53        6.63      3.99 o
   4  10  11      164.89      184.99     12.90 o
   5  10  11        6.59        4.12      7.17 o
  -4  11  11        5.16       14.95      6.62 o
  -3  11  11      164.26      151.28      9.32 o
  -2  11  11      125.46      134.32      8.90 o
  -1  11  11       59.04       76.74      5.87 o
   0  11  11       40.91       28.65      3.89 o
   1  11  11       59.47       60.25      5.57 o
   2  11  11      121.43      122.06     10.19 o
   3  11  11      165.37      160.63     10.90 o
   4  11  11        4.66        6.97      5.80 o
  -4  12  11       40.25       33.91      8.11 o
  -3  12  11       23.45       20.80      5.08 o
  -2  12  11       44.40       39.99      5.96 o
  -1  12  11       27.80       24.13      4.51 o
   0  12  11       89.43       83.78      6.50 o
   1  12  11       26.46       25.67      5.75 o
   2  12  11       41.92       40.78      6.12 o
   3  12  11       23.86       24.18      5.37 o
   4  12  11       40.05       40.58      7.91 o
  -3  13  11      160.61      220.32     14.30 o
  -2  13  11       17.26       19.28      4.63 o
  -1  13  11       62.70       58.61      5.93 o
   0  13  11       35.77       38.11      5.34 o
   1  13  11       62.22       47.23      6.26 o
   2  13  11       17.55       21.08      6.01 o
   3  13  11      162.09      190.87     14.18 o
  -3  14  11        8.88       18.06      8.12 o
  -2  14  11       15.60       19.92      4.90 o
  -1  14  11       93.35       96.05      7.72 o
   0  14  11      659.36      705.87     19.41 o
   1  14  11       94.46       75.49      7.89 o
   2  14  11       15.31       18.39      4.79 o
   3  14  11        8.18        8.61      6.38 o
  -2  15  11       15.68       22.18      5.83 o
  -1  15  11       59.35       72.67      7.30 o
   0  15  11        2.41        8.44      4.78 o
   1  15  11       60.64       61.13      7.22 o
   2  15  11       15.49       13.26      6.84 o
  -1  16  11       24.13       27.08      5.88 o
   0  16  11       15.66       14.87      5.76 o
   1  16  11       23.30       20.82      6.40 o
   0   0  12     2511.55     2626.01     78.38 o
   1   0  12       17.63       27.93      3.15 o
   2   0  12      665.42      735.40     16.28 o
   3   0  12       11.39        7.66      3.77 o
   4   0  12       28.48       17.02      3.33 o
   5   0  12       10.79       17.11      9.85 o
   6   0  12       82.29      113.02     18.66 o
  -6   1  12       14.03       10.02     11.06 o
  -5   1  12       14.47       22.12     10.02 o
  -4   1  12      375.10      352.98     10.89 o
  -3   1  12      948.86      954.38     19.95 o
  -2   1  12      625.82      587.95     12.33 o
  -1   1  12      786.22      773.68     18.57 o
   0   1  12      114.43      116.26      5.71 o
   1   1  12      781.34      735.24     16.70 o
   2   1  12      621.98      589.56     15.72 o
   3   1  12      943.32      923.89     20.01 o
   4   1  12      374.62      364.36     11.34 o
   5   1  12       14.79       13.60      2.22 o
   6   1  12       14.24        7.60     10.37 o
  -6   2  12        7.16        6.39      9.68 o
  -5   2  12       82.07       70.16     14.86 o
  -4   2  12      413.94      423.20     12.32 o
  -3   2  12     1387.96     1278.06     25.95 o
  -2   2  12      133.51      130.02      5.03 o
  -1   2  12      286.43      302.15      7.90 o
   0   2  12     3286.41     3385.19     56.80 o
   1   2  12      290.16      296.29      8.94 o
   2   2  12      133.60      131.67      9.35 o
   3   2  12     1400.48     1305.11     26.41 o
   4   2  12      414.94      409.83     12.61 o
   5   2  12       81.52       85.72      5.56 o
   6   2  12        7.00       16.07     11.06 o
  -6   3  12       27.44       15.21     11.23 o
  -5   3  12       71.13      102.47     16.76 o
  -4   3  12       48.59       52.36      5.19 o
  -3   3  12      197.51      205.54      7.64 o
  -2   3  12        4.91        2.02      1.92 o
  -1   3  12     1527.42     1562.85     31.59 o
   0   3  12     1652.74     1598.42     31.32 o
   1   3  12     1507.70     1555.12     27.95 o
   2   3  12        6.07        3.82      1.76 o
   3   3  12      196.84      205.39     12.40 o
   4   3  12       45.94       44.56      6.76 o
   5   3  12       71.60       77.68      5.84 o
   6   3  12       26.60       30.93     12.44 o
  -6   4  12        0.42        6.74     10.54 o
  -5   4  12       44.36       45.10     13.48 o
  -4   4  12       42.23       43.63      4.02 o
  -3   4  12      306.79      329.72     10.61 o
  -2   4  12      491.74      476.09     10.97 o
  -1   4  12      333.95      398.55     11.79 o
   0   4  12      163.43      171.81      6.92 o
   1   4  12      328.66      373.47     10.38 o
   2   4  12      499.67      488.75     12.33 o
   3   4  12      305.60      329.06     17.02 o
   4   4  12       44.05       36.91      5.44 o
   5   4  12       43.41       43.66      5.04 o
   6   4  12        0.26       -1.21      9.33 o
  -5   5  12      104.45      103.34     17.80 o
  -4   5  12      114.24      121.32      7.75 o
  -3   5  12       82.25       80.29      5.60 o
  -2   5  12      290.28      298.44      8.12 o
  -1   5  12      208.53      179.65      9.03 o
   0   5  12      194.72      213.77      7.65 o
   1   5  12      202.57      187.08      8.15 o
   2   5  12      291.04      285.76     10.63 o
   3   5  12       88.30       81.10      7.31 o
   4   5  12      115.72      120.66      9.06 o
   5   5  12      102.23       96.53      7.14 o
  -5   6  12       29.30       19.01     11.92 o
  -4   6  12       27.62       25.72      4.60 o
  -3   6  12      273.97      253.67      9.90 o
  -2   6  12       77.89       69.00      4.39 o
  -1   6  12      972.66     1001.91     22.09 o
   0   6  12      502.73      445.18     11.86 o
   1   6  12      991.77     1002.36     21.66 o
   2   6  12       75.75       68.20      5.27 o
   3   6  12      266.95      269.71     12.56 o
   4   6  12       29.60       38.19      9.45 o
   5   6  12       29.27       20.60     14.26 o
  -5   7  12       12.43        5.36      9.50 o
  -4   7  12       34.76       39.76      5.65 o
  -3   7  12      201.55      184.31      8.94 o
  -2   7  12      468.16      484.56     12.87 o
  -1   7  12       21.62       14.50      3.36 o
   0   7  12       59.62       74.96      5.20 o
   1   7  12       22.22       18.55      3.80 o
   2   7  12      457.14      471.02     13.93 o
   3   7  12      205.41      189.57     19.88 o
   4   7  12       34.75       30.51      6.14 o
   5   7  12       12.54       14.75      8.73 o
  -5   8  12       94.26       95.56     18.84 o
  -4   8  12       66.67       72.41      6.49 o
  -3   8  12      141.59      136.68      9.43 o
  -2   8  12      226.35      204.72     10.71 o
  -1   8  12      692.61      687.77     17.49 o
   0   8  12      363.09      341.24     10.60 o
   1   8  12      684.35      686.41     15.18 o
   2   8  12      229.06      218.07      8.68 o
   3   8  12      142.64      126.19      9.33 o
   4   8  12       67.42       67.45      8.08 o
   5   8  12       92.67      110.16     24.02 o
  -5   9  12       31.00       22.81     12.79 o
  -4   9  12      110.15      104.79      8.27 o
  -3   9  12       46.96       51.40      9.63 o
  -2   9  12      378.82      359.72     13.17 o
  -1   9  12      183.59      190.79      8.68 o
   0   9  12      233.82      244.92      8.43 o
   1   9  12      174.54      177.98      8.41 o
   2   9  12      380.39      400.82     15.36 o
   3   9  12       45.27       42.19      6.88 o
   4   9  12      112.35      111.01     10.24 o
   5   9  12       31.01       43.74      9.44 o
  -4  10  12       51.99       55.48      8.66 o
  -3  10  12       43.47       44.39      6.58 o
  -2  10  12       69.92       49.02      5.79 o
  -1  10  12      144.83      140.30      7.64 o
   0  10  12        2.14       -3.31      2.53 o
   1  10  12      146.32      137.94      7.56 o
   2  10  12       69.79       50.21      5.93 o
   3  10  12       42.73       33.69      5.49 o
   4  10  12       50.79       40.19      7.53 o
  -4  11  12       84.60       85.54     10.81 o
  -3  11  12        2.84        2.99      4.02 o
  -2  11  12      142.81      145.73      9.43 o
  -1  11  12       13.63       14.67      4.52 o
   0  11  12       16.09       27.98      3.84 o
   1  11  12       13.35        5.78      3.49 o
   2  11  12      141.71      154.69     19.94 o
   3  11  12        2.64        0.35      4.78 o
   4  11  12       85.67       87.97     10.63 o
  -4  12  12        3.23       14.74     10.54 o
  -3  12  12       40.40       34.83      6.61 o
  -2  12  12      209.48      210.24     11.71 o
  -1  12  12      167.52      175.64      9.01 o
   0  12  12       33.50       31.03      4.77 o
   1  12  12      168.36      161.15     15.23 o
   2  12  12      209.31      196.02     11.35 o
   3  12  12       41.38       31.20     10.04 o
   4  12  12        3.34        6.40      6.17 o
  -3  13  12        0.29        3.64      5.79 o
  -2  13  12       30.73       36.30      6.36 o
  -1  13  12       47.69       51.91      5.68 o
   0  13  12       34.58       24.16      4.91 o
   1  13  12       49.95       54.19     11.47 o
   2  13  12       31.54       28.24      6.01 o
   3  13  12        0.38       -2.22      6.51 o
  -3  14  12       22.14       18.96      8.26 o
  -2  14  12       26.41       23.66      5.32 o
  -1  14  12       36.24       46.86      6.78 o
   0  14  12        1.88       -0.83      4.24 o
   1  14  12       37.43       25.23      7.71 o
   2  14  12       25.86       27.13      5.26 o
   3  14  12       21.25       13.87      6.74 o
  -2  15  12       30.42       28.76      6.50 o
  -1  15  12       17.70       16.14      5.11 o
   0  15  12      206.50      216.52     16.66 o
   1  15  12       16.95       14.99      5.79 o
   2  15  12       30.60       29.16      8.83 o
   0  16  12        3.59        2.39      5.29 o
   1   0  13       52.32       60.71      6.02 o
   2   0  13      179.52      187.83      6.30 o
   3   0  13        0.45       -3.37      2.25 o
   4   0  13      142.99      141.92     10.70 o
   5   0  13       13.49       15.87      4.23 o
   6   0  13       20.62       37.84     12.96 o
  -6   1  13       32.18       21.43     12.10 o
  -5   1  13      132.44      130.47     19.18 o
  -4   1  13      168.87      161.64     15.17 o
  -3   1  13      137.54      136.02      6.14 o
  -2   1  13       43.39       42.72      3.97 o
  -1   1  13      622.82      601.56     12.84 o
   0   1  13       45.84       37.53      4.08 o
   1   1  13      635.10      596.89     23.52 o
   2   1  13       44.00       44.29      6.05 o
   3   1  13      136.90      120.38      6.03 o
   4   1  13      163.22      141.04      9.01 o
   5   1  13      134.21      138.13      9.66 o
   6   1  13       31.90       40.09     13.82 o
  -6   2  13       49.35       57.20     15.55 o
  -5   2  13      119.85      130.12     19.18 o
  -4   2  13       84.86       75.85      6.28 o
  -3   2  13      472.80      524.91     11.73 o
  -2   2  13      957.45      926.37     18.24 o
  -1   2  13      469.50      498.02     12.43 o
   0   2  13        3.54       -0.14      2.23 o
   1   2  13      448.80      453.97     12.19 o
   2   2  13      971.33      959.63     23.27 o
   3   2  13      466.54      491.91     14.70 o
   4   2  13       82.35       86.30      7.24 o
   5   2  13      122.00      119.23     20.91 o
   6   2  13       48.58       54.09     14.52 o
  -5   3  13      139.75      146.89     20.56 o
  -4   3  13       32.24       31.13      4.56 o
  -3   3  13      267.33      279.99      8.40 o
  -2   3  13      320.48      301.33     10.91 o
  -1   3  13      537.33      524.09     13.61 o
   0   3  13        0.06        5.53      2.56 o
   1   3  13      536.77      537.29     11.96 o
   2   3  13      327.41      311.71     10.79 o
   3   3  13      263.10      256.54     12.19 o
   4   3  13       33.20       33.13      5.33 o
   5   3  13      138.94      135.29      8.15 o
  -5   4  13       41.83       39.05     13.48 o
  -4   4  13      105.19      100.84      7.30 o
  -3   4  13      160.09      131.03      7.19 o
  -2   4  13      196.95      206.24      6.92 o
  -1   4  13      466.40      483.58     14.52 o
   0   4  13      167.52      181.01     13.61 o
   1   4  13      468.74      476.09     13.06 o
   2   4  13      197.80      187.31      9.23 o
   3   4  13      170.24      158.96     12.58 o
   4   4  13      103.20      101.30      8.31 o
   5   4  13       42.24       48.72      7.61 o
  -5   5  13        8.53        0.17     10.02 o
  -4   5  13       70.54       66.16     14.66 o
  -3   5  13      396.10      380.19     12.27 o
  -2   5  13      310.33      321.41      8.84 o
  -1   5  13      434.00      396.23     10.16 o
   0   5  13     1657.28     1617.76     32.42 o
   1   5  13      441.48      403.93     11.13 o
   2   5  13      311.90      325.41     11.64 o
   3   5  13      390.83      413.66     15.69 o
   4   5  13       69.21       64.54      7.17 o
   5   5  13        8.08        4.74      5.60 o
  -5   6  13       25.41       39.40     13.31 o
  -4   6  13       99.62      106.50      8.08 o
  -3   6  13       51.60       44.15      5.77 o
  -2   6  13      380.72      348.42     10.36 o
  -1   6  13      330.50      346.46      9.53 o
   0   6  13       66.60       50.08      4.48 o
   1   6  13      337.27      340.34     15.11 o
   2   6  13      375.66      334.63     12.72 o
   3   6  13       53.97       58.03      6.83 o
   4   6  13       97.28      112.51      9.33 o
   5   6  13       25.22       30.89      7.66 o
  -5   7  13       48.22       44.93     14.00 o
  -4   7  13       24.33       26.27      5.62 o
  -3   7  13       13.59       10.82      4.46 o
  -2   7  13       44.63       39.86      4.26 o
  -1   7  13      125.60      141.19      7.16 o
   0   7  13        0.78        0.98      2.60 o
   1   7  13      125.07      129.33      7.16 o
   2   7  13       45.55       46.05      5.03 o
   3   7  13       14.16       18.85      5.24 o
   4   7  13       24.09       26.76      6.06 o
   5   7  13       47.84       50.18      8.72 o
  -5   8  13       12.61        2.59     11.23 o
  -4   8  13       38.75       37.62      6.12 o
  -3   8  13       32.65       24.37      6.43 o
  -2   8  13       45.01       43.05      4.55 o
  -1   8  13      521.44      549.00     14.71 o
   0   8  13      207.24      191.20      8.59 o
   1   8  13      524.90      546.65     16.65 o
   2   8  13       44.33       36.64      6.20 o
   3   8  13       33.95       40.79      8.96 o
   4   8  13       40.51       42.72      7.25 o
   5   8  13       13.14        9.97      6.81 o
  -4   9  13      176.14      181.82     11.33 o
  -3   9  13       70.08       64.12      8.84 o
  -2   9  13        7.00        8.13      4.04 o
  -1   9  13       60.11       51.22      5.01 o
   0   9  13      395.01      445.67     12.92 o
   1   9  13       63.73       68.85      5.47 o
   2   9  13        5.06        4.55      3.83 o
   3   9  13       72.65       71.53      7.03 o
   4   9  13      174.84      173.57     12.66 o
  -4  10  13        6.51        2.09      5.01 o
  -3  10  13       67.27       94.08      8.84 o
  -2  10  13      132.56      137.32      8.97 o
  -1  10  13       78.86       80.27      7.10 o
   0  10  13       23.29       19.81      4.07 o
   1  10  13       76.14       82.72      6.19 o
   2  10  13      135.55      133.59      8.92 o
   3  10  13       66.62       77.06      7.51 o
   4  10  13        6.79        8.11      5.65 o
  -4  11  13        3.26       -5.26      6.65 o
  -3  11  13       19.52       17.03      5.64 o
  -2  11  13       30.89       27.09      5.40 o
  -1  11  13        5.42        2.58      4.06 o
   0  11  13       18.76       19.99      3.87 o
   1  11  13        5.72       10.24      3.88 o
   2  11  13       30.65       27.72      5.57 o
   3  11  13       18.80       14.89      6.17 o
   4  11  13        3.27        9.28      5.89 o
  -3  12  13      128.26      126.88      9.23 o
  -2  12  13       23.79       39.76      6.18 o
  -1  12  13       33.13       54.51      7.88 o
   0  12  13      178.32      208.05     10.13 o
   1  12  13       31.71       43.11      6.22 o
   2  12  13       24.27       37.27      6.19 o
   3  12  13      127.75      124.39     11.25 o
  -3  13  13       19.98       20.69     10.33 o
  -2  13  13       69.71       92.07     12.85 o
  -1  13  13       26.18       25.91      5.87 o
   0  13  13      153.41      128.94      8.38 o
   1  13  13       24.87       26.32      5.78 o
   2  13  13       67.57       98.43      8.64 o
   3  13  13       20.37       26.68      7.37 o
  -2  14  13        0.43       -1.01      4.56 o
  -1  14  13       42.86       50.76      7.23 o
   0  14  13        2.05       -1.72      4.60 o
   1  14  13       43.37       53.27      7.34 o
   2  14  13        0.35        4.89      4.92 o
  -1  15  13       13.55       18.04      5.25 o
   0  15  13       41.51       56.53      8.96 o
   1  15  13       13.13       17.67      7.20 o
   0   0  14     1008.38      990.59     34.09 o
   1   0  14      198.48      214.36      7.60 o
   2   0  14       60.64       72.51      4.27 o
   3   0  14        0.13       -0.74      2.88 o
   4   0  14       10.50        4.87      3.88 o
   5   0  14       70.63       73.38     10.80 o
  -5   1  14       10.42        6.05     10.20 o
  -4   1  14      181.73      176.26      9.79 o
  -3   1  14       38.65       28.48      4.08 o
  -2   1  14      186.76      213.40      6.89 o
  -1   1  14       13.65       18.96      2.86 o
   0   1  14      141.25      128.78      7.73 o
   1   1  14       14.80       14.88      3.00 o
   2   1  14      197.52      217.99      7.77 o
   3   1  14       37.87       26.44      4.54 o
   4   1  14      185.65      183.94     10.26 o
   5   1  14       10.52       11.67      4.88 o
  -5   2  14       33.71       31.11     12.61 o
  -4   2  14       59.10       63.97      7.89 o
  -3   2  14      453.49      431.56     14.09 o
  -2   2  14        0.40       -3.69      2.46 o
  -1   2  14      102.80      105.28      6.52 o
   0   2  14      466.62      473.04     14.16 o
   1   2  14       99.20      104.69      6.51 o
   2   2  14        0.51       -1.37      2.41 o
   3   2  14      461.41      443.87     21.58 o
   4   2  14       58.46       56.56      6.38 o
   5   2  14       33.52       41.37      6.96 o
  -5   3  14       67.11       58.58     14.34 o
  -4   3  14       15.29       14.50      5.90 o
  -3   3  14       10.58        4.07      3.10 o
  -2   3  14      918.39      941.80     21.41 o
  -1   3  14      587.11      576.21     12.92 o
   0   3  14     1176.40     1180.82     24.77 o
   1   3  14      587.37      560.19     15.59 o
   2   3  14      915.92      967.29     25.37 o
   3   3  14       10.12        2.20      4.07 o
   4   3  14       15.05        9.28      4.57 o
   5   3  14       66.57       67.89     10.37 o
  -5   4  14        4.73       14.34     10.37 o
  -4   4  14      113.27      127.63      8.50 o
  -3   4  14      134.30      155.15      7.89 o
  -2   4  14      464.58      467.22     11.30 o
  -1   4  14       28.52       30.35      3.46 o
   0   4  14      163.89      140.83      7.81 o
   1   4  14       29.84       38.88      3.99 o
   2   4  14      468.81      472.71     16.48 o
   3   4  14      128.72      160.50     10.29 o
   4   4  14      113.98      102.49      8.64 o
   5   4  14        4.91        1.49      5.11 o
  -5   5  14       34.96       76.73     16.76 o
  -4   5  14       54.84       68.31      6.59 o
  -3   5  14       30.19       28.52      5.08 o
  -2   5  14      173.69      144.65      7.05 o
  -1   5  14      232.14      235.67     10.36 o
   0   5  14      157.25      152.32      7.11 o
   1   5  14      223.79      227.02      9.43 o
   2   5  14      170.62      141.13      7.67 o
   3   5  14       30.75       32.76      5.85 o
   4   5  14       54.13       55.68      7.06 o
   5   5  14       36.53       45.94      8.04 o
  -5   6  14       24.98       24.88     12.79 o
  -4   6  14      146.62      158.58     14.07 o
  -3   6  14      233.78      246.58     12.26 o
  -2   6  14       40.39       49.81      7.31 o
  -1   6  14      289.87      267.74      9.22 o
   0   6  14        1.46        1.40      3.13 o
   1   6  14      286.77      267.51     12.20 o
   2   6  14       39.29       37.60      4.69 o
   3   6  14      236.29      223.11     12.39 o
   4   6  14      148.06      142.30     10.75 o
   5   6  14       25.37       29.41      7.50 o
  -5   7  14       24.76       17.63     12.44 o
  -4   7  14       85.24       84.55      7.93 o
  -3   7  14       60.18       76.66      7.55 o
  -2   7  14      261.95      273.02     11.94 o
  -1   7  14      320.04      323.91     10.52 o
   0   7  14      326.09      347.03     10.86 o
   1   7  14      317.10      302.93     13.36 o
   2   7  14      264.46      267.10     23.31 o
   3   7  14       57.34       55.30      7.31 o
   4   7  14       85.71       87.49      9.25 o
   5   7  14       24.34       37.63      8.46 o
  -5   8  14       14.30        9.68     11.58 o
  -4   8  14       34.44       35.69      6.00 o
  -3   8  14      159.57      183.96     11.79 o
  -2   8  14      487.56      503.65     15.96 o
  -1   8  14       72.85       77.30      5.81 o
   0   8  14      295.64      327.27     10.84 o
   1   8  14       74.75       71.12      6.35 o
   2   8  14      478.00      487.08     22.14 o
   3   8  14      161.30      201.11     12.95 o
   4   8  14       35.46       45.08      7.25 o
   5   8  14       14.24       10.70      7.10 o
  -4   9  14        8.49        7.79      6.14 o
  -3   9  14      145.67      158.73     11.59 o
  -2   9  14        3.00        1.73      3.68 o
  -1   9  14      197.51      204.63      9.29 o
   0   9  14       99.20      102.14      6.75 o
   1   9  14      193.19      178.16     16.76 o
   2   9  14        3.75        6.77      4.97 o
   3   9  14      145.75      144.82     11.33 o
   4   9  14        8.70        1.92      5.35 o
  -4  10  14       81.21       73.94     12.83 o
  -3  10  14       51.73       48.84      7.41 o
  -2  10  14       92.85      105.49      8.06 o
  -1  10  14      163.84      147.26      9.47 o
   0  10  14       83.50       95.63      6.83 o
   1  10  14      163.16      163.48      9.86 o
   2  10  14       90.89       92.18      7.68 o
   3  10  14       51.45       58.19      8.16 o
   4  10  14       82.76       79.11      9.62 o
  -4  11  14        6.49       -1.38      6.07 o
  -3  11  14        9.80        4.36      5.20 o
  -2  11  14      138.71      139.39      9.54 o
  -1  11  14      108.21      126.55      9.08 o
   0  11  14       46.27       41.83      6.07 o
   1  11  14      108.73      113.18     11.47 o
   2  11  14      139.49      129.35     14.79 o
   3  11  14        9.24        5.61      5.72 o
   4  11  14        6.96        7.99      6.05 o
  -3  12  14        5.58       11.50      5.90 o
  -2  12  14      102.89      111.79     14.12 o
  -1  12  14       31.55       41.02      6.32 o
   0  12  14        4.94        7.35      4.71 o
   1  12  14       30.48       31.93      6.40 o
   2  12  14      105.60      104.57     10.58 o
   3  12  14        6.26        2.76      5.78 o
  -3  13  14       13.77       15.02      5.94 o
  -2  13  14        3.16        4.80      5.66 o
  -1  13  14      155.12      170.33     11.23 o
   0  13  14       26.99       19.85      5.56 o
   1  13  14      153.42      152.56     10.38 o
   2  13  14        3.08       -0.32      4.71 o
   3  13  14       13.77        8.40      6.30 o
  -2  14  14       65.69       74.23      8.17 o
  -1  14  14        4.10       -2.50      4.73 o
   0  14  14       11.03       14.58      6.67 o
   1  14  14        4.49        6.56      5.98 o
   2  14  14       66.01       77.27     13.12 o
   0  15  14        1.69        6.73      6.21 o
   1   0  15      357.20      370.65     15.98 o
   2   0  15        6.54        4.08      2.54 o
   3   0  15      138.90      152.06      7.93 o
   4   0  15      159.78      146.19     21.14 o
   5   0  15      375.03      343.27     22.46 o
  -5   1  15       73.89       92.80     17.28 o
  -4   1  15       15.96       19.22      4.85 o
  -3   1  15       24.10       21.10      3.92 o
  -2   1  15      791.84      791.80     16.41 o
  -1   1  15      421.76      430.80     10.87 o
   0   1  15       83.58       73.55      7.96 o
   1   1  15      421.82      410.85     13.06 o
   2   1  15      785.70      774.75     18.09 o
   3   1  15       24.72       22.11      4.05 o
   4   1  15       16.63       19.52      4.82 o
   5   1  15       73.47       74.71      8.20 o
  -5   2  15       42.86       77.07     17.11 o
  -4   2  15      266.66      282.47     13.07 o
  -3   2  15        7.25        1.15      4.70 o
  -2   2  15      234.43      243.51      8.50 o
  -1   2  15      380.54      399.04     10.24 o
   0   2  15      706.94      685.05     16.17 o
   1   2  15      392.53      372.26     12.44 o
   2   2  15      233.85      222.70      9.40 o
   3   2  15        7.93        3.81      3.47 o
   4   2  15      265.08      275.00     14.07 o
   5   2  15       41.75       40.20      7.04 o
  -5   3  15       33.23       20.39     11.58 o
  -4   3  15      175.75      169.24     11.15 o
  -3   3  15       37.07       27.84      5.15 o
  -2   3  15      359.22      361.97     10.75 o
  -1   3  15      766.82      773.48     16.43 o
   0   3  15       16.19       10.16      3.13 o
   1   3  15      761.54      766.34     20.40 o
   2   3  15      361.41      366.30     12.09 o
   3   3  15       40.90       36.55      5.87 o
   4   3  15      176.79      174.53     11.13 o
   5   3  15       32.93       41.13      8.81 o
  -5   4  15       28.37       16.07     11.92 o
  -4   4  15       46.92       49.64      6.19 o
  -3   4  15      157.12      155.73     11.97 o
  -2   4  15      161.18      162.85      7.54 o
  -1   4  15      430.64      439.65     12.09 o
   0   4  15       38.24       43.38      4.21 o
   1   4  15      431.24      409.05     13.53 o
   2   4  15      167.88      170.24      8.36 o
   3   4  15      158.64      142.22     10.75 o
   4   4  15       47.40       54.31      7.02 o
   5   4  15       29.16       29.62      6.99 o
  -5   5  15       20.78       26.27     12.96 o
  -4   5  15        6.06        5.41      4.55 o
  -3   5  15       44.10       31.99      5.67 o
  -2   5  15      175.67      154.78      8.63 o
  -1   5  15      149.29      131.43      8.13 o
   0   5  15       94.60       89.84      5.70 o
   1   5  15      153.58      124.81      7.70 o
   2   5  15      174.55      130.18      9.71 o
   3   5  15       46.17       46.78      6.61 o
   4   5  15        5.92       -1.02      4.81 o
   5   5  15       20.73       25.50      7.43 o
  -5   6  15       37.29       40.96     14.69 o
  -4   6  15      120.27      140.01      9.83 o
  -3   6  15       66.55       81.47      9.07 o
  -2   6  15        3.83        2.44      3.82 o
  -1   6  15        7.25        3.17      3.05 o
   0   6  15      177.68      151.13      7.59 o
   1   6  15        6.46       -1.18      3.74 o
   2   6  15        3.30        1.16      4.12 o
   3   6  15       65.07       74.24      7.94 o
   4   6  15      119.50      119.30     10.24 o
   5   6  15       38.04       44.38     10.37 o
  -5   7  15       35.57       10.89     11.92 o
  -4   7  15       28.83       26.82      6.03 o
  -3   7  15      269.33      266.26     15.71 o
  -2   7  15      122.87      139.37     11.02 o
  -1   7  15      231.63      215.66      9.02 o
   0   7  15      382.34      371.08     11.56 o
   1   7  15      232.62      240.12     10.93 o
   2   7  15      118.68      129.51     10.09 o
   3   7  15      275.37      264.84     14.41 o
   4   7  15       28.56       32.82      6.67 o
   5   7  15       36.08       24.46      8.73 o
  -4   8  15       21.36       25.60      6.68 o
  -3   8  15       39.74       42.38      6.79 o
  -2   8  15       35.49       38.56      5.57 o
  -1   8  15      140.75      109.28      6.85 o
   0   8  15      116.48      138.77      7.73 o
   1   8  15      137.83      109.13      7.89 o
   2   8  15       33.79       26.21      6.04 o
   3   8  15       39.89       61.15     11.03 o
   4   8  15       22.62       31.58     15.39 o
  -4   9  15       14.51       11.57      6.33 o
  -3   9  15       47.26       48.96      8.00 o
  -2   9  15       53.10       52.60      9.92 o
  -1   9  15        7.92        4.71      4.06 o
   0   9  15       38.48       43.53      5.15 o
   1   9  15        7.50        4.70      4.22 o
   2   9  15       50.89       61.95      7.77 o
   3   9  15       47.68       58.34      8.11 o
   4   9  15       14.61        8.69      6.83 o
  -4  10  15       21.54       19.22      5.63 o
  -3  10  15       67.38       78.65      8.96 o
  -2  10  15       10.80        6.32      4.40 o
  -1  10  15       25.79       25.04      5.31 o
   0  10  15       85.86       76.19      7.28 o
   1  10  15       26.54       16.86      5.88 o
   2  10  15       10.23       10.60      5.28 o
   3  10  15       66.95       85.36      9.62 o
   4  10  15       21.07       12.66      6.34 o
  -3  11  15       32.76       30.71      6.97 o
  -2  11  15       18.18       18.29      6.12 o
  -1  11  15       56.54       82.78      7.84 o
   0  11  15      122.51      111.63      8.88 o
   1  11  15       55.43       57.97      8.20 o
   2  11  15       18.99       15.85      6.31 o
   3  11  15       32.23       24.40      7.04 o
  -3  12  15       24.74       38.83      7.65 o
  -2  12  15       62.74       63.29      8.60 o
  -1  12  15        1.11       -2.28      4.38 o
   0  12  15        6.70        1.58      4.41 o
   1  12  15        0.86       -2.80      5.25 o
   2  12  15       63.44       79.40      9.61 o
   3  12  15       25.69       24.81      7.84 o
  -2  13  15       38.38       54.52      8.49 o
  -1  13  15        0.54       -6.48      4.32 o
   0  13  15       62.95       71.35     14.98 o
   1  13  15        0.44       -7.83      5.22 o
   2  13  15       39.22       49.24      7.39 o
  -1  14  15       26.76       27.09      6.53 o
   0  14  15       10.26       20.20      7.13 o
   1  14  15       24.97       20.47      7.26 o
   0   0  16     1128.32     1050.64     36.96 o
   1   0  16      109.58      120.16      8.29 o
   2   0  16       13.36       14.38      3.22 o
   3   0  16       58.16       56.77      6.68 o
   4   0  16        3.87       -2.06      3.98 o
   5   0  16        9.13       28.17     12.79 o
  -5   1  16        1.29        5.88     10.89 o
  -4   1  16       15.05        6.01      4.35 o
  -3   1  16      388.84      385.86     15.07 o
  -2   1  16       73.10       83.49      5.95 o
  -1   1  16      262.42      270.54      9.19 o
   0   1  16      104.74       88.74      6.49 o
   1   1  16      259.63      271.48     13.82 o
   2   1  16       72.39       86.17      6.17 o
   3   1  16      389.51      356.02     16.34 o
   4   1  16       14.70        7.16      4.52 o
   5   1  16        1.24       -2.86      4.67 o
  -5   2  16       60.70       60.48     15.55 o
  -4   2  16       52.18       56.56     12.98 o
  -3   2  16       44.80       36.65      5.55 o
  -2   2  16      107.99       99.28      5.98 o
  -1   2  16       34.86       35.28      6.22 o
   0   2  16       60.28       49.80      4.61 o
   1   2  16       33.90       33.72      4.73 o
   2   2  16      114.38      101.62      8.23 o
   3   2  16       44.48       40.03      6.03 o
   4   2  16       54.81       61.02      7.17 o
   5   2  16       60.13       59.42      8.99 o
  -5   3  16       37.03       45.79     14.52 o
  -4   3  16       52.51       61.14      6.95 o
  -3   3  16       48.09       43.01      6.27 o
  -2   3  16      226.91      192.91      8.18 o
  -1   3  16      200.18      196.45     12.55 o
   0   3  16      583.89      576.71     14.69 o
   1   3  16      209.17      192.92      9.39 o
   2   3  16      231.07      221.37      9.40 o
   3   3  16       50.85       41.49      6.22 o
   4   3  16       52.84       63.31      9.76 o
   5   3  16       35.62       39.64      7.48 o
  -5   4  16        1.96      -11.58      9.50 o
  -4   4  16      369.94      339.33     15.26 o
  -3   4  16       74.37       72.48      7.31 o
  -2   4  16       64.09       66.54      5.17 o
  -1   4  16      349.89      353.01     10.99 o
   0   4  16      187.53      162.61      9.87 o
   1   4  16      346.29      356.56     12.45 o
   2   4  16       63.57       51.39      9.03 o
   3   4  16       75.12       70.98      7.72 o
   4   4  16      370.11      358.87     18.24 o
   5   4  16        1.95        0.64      9.59 o
  -5   5  16       17.85       11.75     12.27 o
  -4   5  16       16.29       23.97      8.29 o
  -3   5  16      160.34      145.97     10.19 o
  -2   5  16        4.70        3.12      2.91 o
  -1   5  16       22.47       18.21      4.78 o
   0   5  16       53.11       46.55      4.71 o
   1   5  16       22.50       17.21      4.22 o
   2   5  16        4.94       -0.86      3.91 o
   3   5  16      160.81      160.44     11.13 o
   4   5  16       15.77       14.22      5.78 o
   5   5  16       18.44       25.80      7.86 o
  -4   6  16        0.82       -3.65      4.24 o
  -3   6  16        5.11        4.37      4.46 o
  -2   6  16        2.33        1.24      3.45 o
  -1   6  16       86.90       86.67      6.20 o
   0   6  16      454.54      426.50     12.75 o
   1   6  16       86.25      101.17      9.38 o
   2   6  16        1.53       -1.66      4.01 o
   3   6  16        5.43       -0.62      4.70 o
   4   6  16        0.92       -2.41      4.87 o
  -4   7  16       47.99       42.17      7.45 o
  -3   7  16      200.14      214.08     13.24 o
  -2   7  16      124.35      137.70     17.68 o
  -1   7  16       33.12       32.74      4.45 o
   0   7  16      118.96      143.46      7.92 o
   1   7  16       31.07       28.23      6.71 o
   2   7  16      124.01      129.25     12.38 o
   3   7  16      199.62      192.74     15.59 o
   4   7  16       48.04       47.20      7.51 o
  -4   8  16       12.95        7.41      5.89 o
  -3   8  16       27.63       15.80      5.68 o
  -2   8  16       42.36       51.46      7.23 o
  -1   8  16       19.00       17.46      6.06 o
   0   8  16      123.28      132.63      8.97 o
   1   8  16       17.99       21.59      4.83 o
   2   8  16       42.11       40.43      6.91 o
   3   8  16       28.32       21.45      6.21 o
   4   8  16       13.69       18.52      6.37 o
  -4   9  16       18.54       28.38      7.76 o
  -3   9  16       11.81        5.72      5.24 o
  -2   9  16       18.48       14.01      6.03 o
  -1   9  16       49.92       50.84      6.36 o
   0   9  16      120.50      143.23     11.82 o
   1   9  16       50.27       50.85      7.39 o
   2   9  16       18.48       18.12      6.65 o
   3   9  16       12.28        0.46      5.49 o
   4   9  16       19.38       24.08      6.92 o
  -3  10  16       76.39       82.55      9.17 o
  -2  10  16        0.51        4.09      4.80 o
  -1  10  16      121.38      125.40      9.04 o
   0  10  16        8.91        5.77      4.80 o
   1  10  16      120.41      109.46     10.34 o
   2  10  16        0.16       -4.48      4.40 o
   3  10  16       76.18       94.10     10.39 o
  -3  11  16        9.55        9.27      5.86 o
  -2  11  16       52.94       48.79      7.71 o
  -1  11  16       26.83       35.57      6.20 o
   0  11  16      152.14      137.67      9.81 o
   1  11  16       26.24       28.59      7.02 o
   2  11  16       54.54       67.06      8.92 o
   3  11  16       10.22       13.78      6.77 o
  -2  12  16       14.87       32.15      7.27 o
  -1  12  16       38.01       39.49      6.55 o
   0  12  16       36.48       46.22      8.06 o
   1  12  16       38.45       40.07      9.37 o
   2  12  16       15.07       21.41      7.45 o
  -2  13  16       99.80      110.06     11.31 o
  -1  13  16       15.16       20.92      5.93 o
   0  13  16        5.30        3.04      5.91 o
   1  13  16       15.35        9.44      6.40 o
   2  13  16      101.04      114.29     14.57 o
   0  14  16        0.66       -0.68      6.35 o
   1   0  17        6.70       11.55      3.72 o
   2   0  17       33.52       32.33      4.79 o
   3   0  17        1.86        5.90      4.46 o
   4   0  17       45.18       49.85      6.85 o
   5   0  17       21.89       15.38     12.10 o
  -5   1  17        8.92       17.63     12.79 o
  -4   1  17      154.82      152.89     10.57 o
  -3   1  17       90.03       86.67      8.78 o
  -2   1  17       26.04       33.40      4.07 o
  -1   1  17       56.09       58.47      4.97 o
   0   1  17       90.84       78.98      6.31 o
   1   1  17       54.95       48.00      5.44 o
   2   1  17       25.18       26.39      9.76 o
   3   1  17       87.17       81.82      7.98 o
   4   1  17      152.84      162.72     13.09 o
   5   1  17        9.10       17.51      5.85 o
  -5   2  17       33.97       36.46     14.69 o
  -4   2  17       61.77       57.37      7.13 o
  -3   2  17       58.60       61.10      6.91 o
  -2   2  17      409.86      407.58     11.86 o
  -1   2  17      713.31      696.84     17.29 o
   0   2  17       67.19       72.49      8.83 o
   1   2  17      726.32      721.80     19.83 o
   2   2  17      411.98      396.45     16.05 o
   3   2  17       59.75       65.10      7.35 o
   4   2  17       62.15       76.16      8.19 o
   5   2  17       33.12       30.10      7.14 o
  -5   3  17       68.35       74.48     18.14 o
  -4   3  17      152.03      156.04     10.65 o
  -3   3  17       77.15       62.65      7.11 o
  -2   3  17        4.49        2.26      4.31 o
  -1   3  17       14.53       16.19      5.09 o
   0   3  17        2.51        6.40      3.69 o
   1   3  17       14.40       14.85      4.19 o
   2   3  17        5.21       -1.01      3.94 o
   3   3  17       80.38       85.14      8.97 o
   4   3  17      149.93      153.96     11.09 o
   5   3  17       69.00       66.41      9.37 o
  -5   4  17        8.38        0.52     11.23 o
  -4   4  17       35.39       45.09      6.65 o
  -3   4  17       12.56       17.04      5.15 o
  -2   4  17       16.54       11.39      3.80 o
  -1   4  17        0.49       -2.50      2.94 o
   0   4  17        0.13       -0.34      3.52 o
   1   4  17        0.18       -1.86      3.34 o
   2   4  17       14.25       10.25      4.63 o
   3   4  17       11.54        6.90      4.93 o
   4   4  17       37.30       36.40      7.00 o
   5   4  17        7.22       -6.08     11.75 o
  -4   5  17        4.24       11.07      5.03 o
  -3   5  17        4.55       -1.22      4.27 o
  -2   5  17       42.06       56.39      5.87 o
  -1   5  17      167.51      168.47      8.28 o
   0   5  17      259.85      274.92     11.61 o
   1   5  17      172.24      176.16      9.60 o
   2   5  17       46.43       45.89      6.64 o
   3   5  17        5.12        3.88      4.78 o
   4   5  17        4.10        2.03      5.01 o
  -4   6  17       16.14        8.97      5.33 o
  -3   6  17       12.31       15.62      5.43 o
  -2   6  17       54.41       58.80      7.16 o
  -1   6  17       52.99       66.02      5.58 o
   0   6  17       43.00       46.27      5.79 o
   1   6  17       54.58       59.64      7.36 o
   2   6  17       53.29       47.87      7.04 o
   3   6  17       12.48        8.47      7.21 o
   4   6  17       16.76       19.59      6.13 o
  -4   7  17       39.63       42.44      7.03 o
  -3   7  17       66.35       62.20      7.84 o
  -2   7  17       23.11       20.62      5.51 o
  -1   7  17       17.29       15.72      3.93 o
   0   7  17       72.51       86.76      7.44 o
   1   7  17       17.12       14.15      6.41 o
   2   7  17       24.56       23.22      6.01 o
   3   7  17       64.60       62.65      8.39 o
   4   7  17       40.93       30.50      7.06 o
  -4   8  17       32.48       36.43      7.88 o
  -3   8  17       20.04       19.51      6.10 o
  -2   8  17        6.94        5.94      4.74 o
  -1   8  17      116.43      138.29      9.61 o
   0   8  17      310.34      321.11     13.15 o
   1   8  17      112.72      105.67     10.01 o
   2   8  17        6.45        4.89      8.38 o
   3   8  17       20.29       17.00      6.15 o
   4   8  17       31.86       35.60      7.59 o
  -3   9  17      139.01      132.82     11.21 o
  -2   9  17       84.68       95.66      9.35 o
  -1   9  17       13.90       21.12      5.22 o
   0   9  17       12.90        5.02      4.48 o
   1   9  17       13.33       17.79      5.94 o
   2   9  17       84.19       87.67      9.54 o
   3   9  17      136.65      113.91     11.11 o
  -3  10  17        2.70        0.54      5.18 o
  -2  10  17       22.71       17.22     11.54 o
  -1  10  17       39.92       40.44      6.28 o
   0  10  17       12.62        5.28      5.91 o
   1  10  17       42.64       34.12      7.03 o
   2  10  17       22.79       22.12      8.84 o
   3  10  17        2.67        3.63      5.81 o
  -3  11  17       84.42       92.78     10.32 o
  -2  11  17       22.34       20.91      9.98 o
  -1  11  17       12.90       11.24      5.08 o
   0  11  17        9.10        2.68      5.44 o
   1  11  17       12.22       13.44      9.28 o
   2  11  17       21.86       16.55      6.59 o
   3  11  17       86.48      114.63     11.83 o
  -2  12  17       20.35       13.42      6.56 o
  -1  12  17       33.63       44.67      6.87 o
   0  12  17       61.34       79.63     10.87 o
   1  12  17       32.48       46.41      9.35 o
   2  12  17       20.41       37.71      8.15 o
  -1  13  17        2.39        2.13      5.76 o
   0  13  17        6.10        5.99      5.97 o
   1  13  17        2.74       -0.25      6.05 o
   0   0  18        0.01       -6.27      4.20 o
   1   0  18      219.78      216.98     10.06 o
   2   0  18        3.79        0.72      3.42 o
   3   0  18        1.94        3.39      4.63 o
   4   0  18        4.18       10.39      5.18 o
  -4   1  18       77.72       79.12      8.34 o
  -3   1  18       99.47      107.27      8.98 o
  -2   1  18       98.76      118.28     11.55 o
  -1   1  18      134.07      142.13      7.61 o
   0   1  18       61.65       54.63      5.87 o
   1   1  18      128.93      129.45      8.22 o
   2   1  18       98.93      104.68      7.45 o
   3   1  18       98.45       95.76      8.85 o
   4   1  18       77.38       75.26      8.22 o
  -4   2  18      108.18      122.14      9.81 o
  -3   2  18      202.64      181.51     13.51 o
  -2   2  18        8.18        7.00      4.37 o
  -1   2  18       85.46       95.17      6.43 o
   0   2  18      405.43      450.82     14.87 o
   1   2  18       86.18      103.60      7.41 o
   2   2  18        8.33        7.42      4.35 o
   3   2  18      205.81      211.15     12.25 o
   4   2  18      110.04      117.65     10.58 o
  -4   3  18       51.91       54.63      7.21 o
  -3   3  18       66.54       67.77      7.71 o
  -2   3  18        1.29        0.99      3.99 o
  -1   3  18       72.49       69.73      7.63 o
   0   3  18      275.48      280.04     11.64 o
   1   3  18       72.37       76.59      6.98 o
   2   3  18        0.90        2.95      4.97 o
   3   3  18       68.59       75.83      8.32 o
   4   3  18       51.72       73.87      8.86 o
  -4   4  18       19.91       20.26      5.53 o
  -3   4  18      119.15      128.63     10.13 o
  -2   4  18      149.30      157.09     10.82 o
  -1   4  18       81.93       88.35      6.28 o
   0   4  18       19.75       12.55      4.31 o
   1   4  18       81.69       97.89      7.46 o
   2   4  18      146.12      155.99     11.37 o
   3   4  18      121.72      136.82     13.88 o
   4   4  18       19.70       11.94      7.49 o
  -4   5  18       46.99       50.87      7.19 o
  -3   5  18       68.48       68.07      7.83 o
  -2   5  18        2.88        7.81      4.77 o
  -1   5  18       46.06       50.08      5.00 o
   0   5  18      182.62      186.31     10.24 o
   1   5  18       45.58       43.67      5.96 o
   2   5  18        2.27        7.07      4.83 o
   3   5  18       68.04       58.01      7.80 o
   4   5  18       47.25       37.68      7.27 o
  -4   6  18       62.40       83.04      8.63 o
  -3   6  18        9.23        0.88      9.04 o
  -2   6  18        4.97        0.32      4.12 o
  -1   6  18      307.54      301.18     14.07 o
   0   6  18      248.35      249.88     11.99 o
   1   6  18      302.03      305.44     14.58 o
   2   6  18        4.99        6.43      5.22 o
   3   6  18        8.62        7.80      6.59 o
   4   6  18       62.00       68.72      8.89 o
  -4   7  18        5.11       14.91      6.56 o
  -3   7  18       53.09       46.80      7.34 o
  -2   7  18       50.82       61.33      7.88 o
  -1   7  18       15.80       11.59      4.59 o
   0   7  18        2.57       -2.05      3.99 o
   1   7  18       15.88       17.09      5.83 o
   2   7  18       53.66       48.64      7.54 o
   3   7  18       51.66       64.66     18.65 o
   4   7  18        5.77        6.37      5.82 o
  -3   8  18        9.08        9.06      5.70 o
  -2   8  18       23.95       27.52      6.34 o
  -1   8  18       54.89       64.57      7.20 o
   0   8  18        9.50        9.74      4.73 o
   1   8  18       51.38       53.53      7.80 o
   2   8  18       25.75       11.12      5.72 o
   3   8  18        8.07        6.83      5.97 o
  -3   9  18        3.70        0.31      5.54 o
  -2   9  18       41.66       41.92      7.64 o
  -1   9  18       30.22       21.04      7.72 o
   0   9  18      376.17      388.01     15.13 o
   1   9  18       28.37       26.03      6.51 o
   2   9  18       38.86       35.75      7.34 o
   3   9  18        4.22        6.37      6.18 o
  -3  10  18       41.33       42.76      8.10 o
  -2  10  18        4.82        3.38      6.38 o
  -1  10  18       36.20       40.14      6.39 o
   0  10  18        0.36       -3.11      5.05 o
   1  10  18       35.68       32.69      7.23 o
   2  10  18        4.99        2.47      5.65 o
   3  10  18       43.32       57.11     10.65 o
  -2  11  18        3.51        0.06      5.51 o
  -1  11  18        2.13       -0.82      4.85 o
   0  11  18        1.43        8.83      6.04 o
   1  11  18        2.08        2.07      5.82 o
   2  11  18        3.05       -3.21      6.13 o
  -1  12  18       27.72       32.97      7.86 o
   0  12  18        9.52        8.59      6.35 o
   1  12  18       28.71       31.38      7.87 o
   1   0  19        3.54        8.12      4.26 o
   2   0  19       56.28       74.43      8.21 o
   3   0  19        0.13       -6.31      4.25 o
   4   0  19       50.45       57.54      8.51 o
  -4   1  19       68.42       62.10      7.71 o
  -3   1  19        6.62       10.90      5.18 o
  -2   1  19       17.44       15.06      4.99 o
  -1   1  19       93.21       95.22      6.48 o
   0   1  19      124.04      129.20      8.48 o
   1   1  19       98.23       92.34      7.23 o
   2   1  19       19.56       14.11      5.22 o
   3   1  19        7.43       -1.38      4.18 o
   4   1  19       67.23       61.39      8.00 o
  -4   2  19       22.90       35.44      6.53 o
  -3   2  19       80.81       87.96     14.75 o
  -2   2  19        9.35        6.75      4.47 o
  -1   2  19      310.45      287.24     11.63 o
   0   2  19      110.92       99.66      7.64 o
   1   2  19      306.28      305.69     12.03 o
   2   2  19       10.15        2.43      4.34 o
   3   2  19       80.49       81.60      8.67 o
   4   2  19       23.66       25.39      8.39 o
  -4   3  19        3.46        1.86      4.99 o
  -3   3  19        8.82        3.26      5.14 o
  -2   3  19       13.90        7.04      4.91 o
  -1   3  19       54.45       65.25      5.99 o
   0   3  19      103.71       86.64      7.34 o
   1   3  19       58.85       50.90     10.25 o
   2   3  19       14.76        8.47      4.71 o
   3   3  19        8.89       10.25      5.48 o
   4   3  19        3.10        8.65      5.62 o
  -4   4  19       81.03       95.04      9.09 o
  -3   4  19       33.17       35.52      6.73 o
  -2   4  19        8.52       10.71      4.79 o
  -1   4  19       20.93       17.33      4.13 o
   0   4  19      121.65      119.60      8.53 o
   1   4  19       20.54       24.61      9.02 o
   2   4  19        8.06        9.46      4.90 o
   3   4  19       34.88       31.48      6.80 o
   4   4  19       80.87       72.76      8.96 o
  -4   5  19       14.83        7.27      5.54 o
  -3   5  19       47.84       44.95      7.11 o
  -2   5  19        1.99        5.35      4.76 o
  -1   5  19      111.69      106.77      8.62 o
   0   5  19      158.18      136.02      9.04 o
   1   5  19      110.88       94.25     13.29 o
   2   5  19        1.47       -3.64      4.30 o
   3   5  19       47.76       37.82      7.30 o
   4   5  19       14.56       17.83      6.48 o
  -4   6  19       34.02       37.43      7.22 o
  -3   6  19       83.49       82.07      9.03 o
  -2   6  19       22.34       13.35      5.46 o
  -1   6  19       57.00       54.11      6.60 o
   0   6  19        0.05        4.25      4.18 o
   1   6  19       58.12       56.51      7.78 o
   2   6  19       22.21       21.65      6.22 o
   3   6  19       83.40       98.91     11.67 o
   4   6  19       34.24       48.15      8.20 o
  -3   7  19        3.80        7.72      5.52 o
  -2   7  19       66.07       61.42      8.26 o
  -1   7  19       53.14       76.65      7.33 o
   0   7  19        2.67        4.93      4.69 o
   1   7  19       51.68       47.03      7.48 o
   2   7  19       66.25       78.35     13.42 o
   3   7  19        3.53        5.80      5.72 o
  -3   8  19       29.44       29.00      6.72 o
  -2   8  19       56.56       79.87      9.13 o
  -1   8  19       11.36       14.47      5.22 o
   0   8  19      199.90      185.23     11.26 o
   1   8  19       11.81        7.61      5.83 o
   2   8  19       56.14       79.41      9.55 o
   3   8  19       29.64       27.65      8.27 o
  -3   9  19       24.96       22.40      6.97 o
  -2   9  19       19.12       21.89     14.00 o
  -1   9  19       39.38       49.79      6.88 o
   0   9  19       49.51       58.05      8.34 o
   1   9  19       39.65       35.45      7.42 o
   2   9  19       19.40       19.26      6.67 o
   3   9  19       24.40       30.08      7.83 o
  -2  10  19       34.40       23.20      6.81 o
  -1  10  19       17.44       18.75      6.52 o
   0  10  19        2.32        3.74      5.60 o
   1  10  19       17.48       11.40      6.15 o
   2  10  19       33.57       33.56      8.14 o
  -1  11  19       27.60       24.40      7.34 o
   0  11  19       60.88       80.55      9.71 o
   1  11  19       27.87       22.08      7.37 o
   0  12  19       27.53       29.02      7.58 o
   0   0  20      313.99      351.32     18.94 o
   1   0  20       17.84       38.37      5.52 o
   2   0  20        6.90        8.44      4.92 o
   3   0  20       18.17       25.47      6.30 o
   4   0  20       21.20        9.57      5.55 o
  -4   1  20       58.41       52.90      9.17 o
  -3   1  20      103.23      107.86      9.93 o
  -2   1  20       17.13       20.84      5.62 o
  -1   1  20       13.05        5.92      4.03 o
   0   1  20       15.57       11.31      4.45 o
   1   1  20       12.07       11.01      4.41 o
   2   1  20       18.42       12.83      6.04 o
   3   1  20      102.58      103.74      9.79 o
   4   1  20       58.93       62.64     12.52 o
  -4   2  20        2.25        1.96      4.91 o
  -3   2  20      100.47       92.01      9.36 o
  -2   2  20       85.01       85.54      8.71 o
  -1   2  20        1.26        2.38      3.82 o
   0   2  20       95.94       97.34     15.63 o
   1   2  20        1.26       -2.95      4.37 o
   2   2  20       85.40       93.48      9.17 o
   3   2  20       99.55      114.79     10.27 o
   4   2  20        2.40        2.78      5.28 o
  -4   3  20        4.86       -2.92      5.26 o
  -3   3  20        4.54        2.69      6.33 o
  -2   3  20       23.00       14.35      8.03 o
  -1   3  20       45.58       42.14      5.82 o
   0   3  20      186.08      198.62     10.99 o
   1   3  20       45.56       42.45      6.92 o
   2   3  20       20.94       11.66      5.43 o
   3   3  20        4.84       12.70      5.63 o
   4   3  20        5.19        7.61      7.29 o
  -4   4  20       18.90       22.68      9.64 o
  -3   4  20      123.65      129.12     10.70 o
  -2   4  20      116.53      136.24     11.76 o
  -1   4  20       23.62       17.65      4.83 o
   0   4  20        0.89       -0.90      4.13 o
   1   4  20       24.70       22.89      5.92 o
   2   4  20      118.68      125.49     10.71 o
   3   4  20      120.23      121.86     10.93 o
   4   4  20       19.48       33.39      9.75 o
  -3   5  20       19.03       21.63      6.29 o
  -2   5  20       79.59       86.94      9.08 o
  -1   5  20        5.10       -1.58      4.22 o
   0   5  20        6.39       12.38      4.71 o
   1   5  20        5.48       -1.28      4.78 o
   2   5  20       78.30       86.42     12.63 o
   3   5  20       18.76       11.18      9.19 o
  -3   6  20        5.09       10.85      5.87 o
  -2   6  20       11.93        7.60      5.46 o
  -1   6  20       11.08        8.16      4.59 o
   0   6  20        3.82        2.01      4.25 o
   1   6  20       11.84        6.08      5.49 o
   2   6  20       12.28        6.44      5.48 o
   3   6  20        4.85        0.37      5.50 o
  -3   7  20        2.07       -4.92      4.86 o
  -2   7  20        5.72        6.01      5.54 o
  -1   7  20       39.08       47.75      7.56 o
   0   7  20       73.14       79.59      7.82 o
   1   7  20       39.52       35.65      7.23 o
   2   7  20        5.84        4.41      5.50 o
   3   7  20        2.01        1.22      5.66 o
  -3   8  20       58.90       59.72      8.58 o
  -2   8  20       17.31       19.14      8.67 o
  -1   8  20       52.88       66.09      8.76 o
   0   8  20       36.97       30.87      8.69 o
   1   8  20       53.62       58.07      8.54 o
   2   8  20       16.42       13.77      6.58 o
   3   8  20       57.41       67.91      9.58 o
  -2   9  20       16.08        5.96      6.17 o
  -1   9  20       24.05       19.16      6.64 o
   0   9  20       79.38       77.20      9.46 o
   1   9  20       23.17       26.38      7.13 o
   2   9  20       15.79       23.27      8.57 o
  -1  10  20        5.67       -1.58      5.72 o
   0  10  20        0.41        5.87      5.90 o
   1  10  20        6.00        4.67      5.89 o
   0  11  20       14.71       29.29      7.75 o
   1   0  21       48.07       49.31      7.40 o
   2   0  21      154.66      175.00     15.55 o
   3   0  21        1.23        2.33      5.45 o
  -3   1  21       35.00       44.35      7.50 o
  -2   1  21       36.67       28.19      6.52 o
  -1   1  21       73.92       81.88      8.73 o
   0   1  21      100.25      108.53      8.57 o
   1   1  21       77.14       81.25      8.97 o
   2   1  21       36.27       23.93     10.93 o
   3   1  21       36.51       40.58      7.48 o
  -3   2  21        9.36        8.56      7.15 o
  -2   2  21       59.18       63.02      8.23 o
  -1   2  21       50.94       72.98     16.68 o
   0   2  21      234.05      248.51     15.36 o
   1   2  21       48.82       52.82      7.44 o
   2   2  21       57.77       48.43      7.55 o
   3   2  21        9.33        8.32      5.89 o
  -3   3  21       41.54       48.92      7.54 o
  -2   3  21        1.85        1.65      5.00 o
  -1   3  21      115.51      105.16     14.03 o
   0   3  21      201.39      208.79     12.51 o
   1   3  21      117.34      111.42     10.03 o
   2   3  21        2.17       -1.84      4.99 o
   3   3  21       42.34       50.97      8.04 o
  -3   4  21        8.74       22.43      9.28 o
  -2   4  21      116.27      127.23     13.41 o
  -1   4  21       54.77       56.12      7.68 o
   0   4  21        2.50        6.32      4.59 o
   1   4  21       55.19       39.84      7.72 o
   2   4  21      118.89      111.38     10.48 o
   3   4  21        8.91        4.74      5.82 o
  -3   5  21        3.04       -0.09      5.11 o
  -2   5  21       66.06       62.32      8.49 o
  -1   5  21       99.27      107.58     10.01 o
   0   5  21        6.05        2.21      4.38 o
   1   5  21       97.64       95.25      9.87 o
   2   5  21       65.62       68.84      8.88 o
   3   5  21        3.21       -0.44      5.29 o
  -3   6  21        5.69        9.06      5.72 o
  -2   6  21       33.72       25.97      6.76 o
  -1   6  21       11.64       12.93      7.46 o
   0   6  21       15.12       12.22      5.96 o
   1   6  21       12.10       21.54      6.50 o
   2   6  21       33.66       39.81      7.76 o
   3   6  21        6.00        7.97      7.09 o
  -2   7  21       19.96       22.33      6.69 o
  -1   7  21       24.51       19.43      6.38 o
   0   7  21       45.78       62.26      8.51 o
   1   7  21       23.95       18.55      6.74 o
   2   7  21       18.87       19.82      6.93 o
  -2   8  21       14.67        8.07      6.26 o
  -1   8  21       23.86       31.25      7.23 o
   0   8  21       14.02       25.89      7.20 o
   1   8  21       24.60       25.64      7.34 o
   2   8  21       14.75        4.70      6.13 o
  -1   9  21        3.80        1.02      5.63 o
   0   9  21        4.83       14.35      6.33 o
   1   9  21        3.85        5.15      7.75 o
   0  10  21       25.44       21.75      7.21 o
   0   0  22      368.80      370.04     20.40 o
   1   0  22        0.64        1.98      5.12 o
   2   0  22        0.01       -6.70      4.47 o
   3   0  22       17.75       21.21      6.76 o
  -3   1  22      113.65      114.10     16.44 o
  -2   1  22       14.18       14.48      6.88 o
  -1   1  22       40.04       39.36      7.07 o
   0   1  22       47.30       41.89      6.47 o
   1   1  22       41.38       47.10      7.56 o
   2   1  22       14.24       15.63      5.89 o
   3   1  22      113.55      139.92     11.87 o
  -3   2  22       19.15       27.68      7.04 o
  -2   2  22       12.95        5.97      5.48 o
  -1   2  22        0.51       -5.18      4.77 o
   0   2  22       47.67       72.17      7.63 o
   1   2  22        0.42        6.00      5.31 o
   2   2  22       12.96       22.67      6.28 o
   3   2  22       18.44       18.79      6.72 o
  -3   3  22       39.39       38.68      7.53 o
  -2   3  22        8.06        3.09      5.17 o
  -1   3  22       33.15       42.59      7.29 o
   0   3  22        2.78       -0.04      4.42 o
   1   3  22       34.83       42.70      8.31 o
   2   3  22        7.92        0.12      5.35 o
   3   3  22       38.56       33.01      7.65 o
  -3   4  22        3.56        1.48      5.39 o
  -2   4  22       12.16       20.09      8.20 o
  -1   4  22       18.66       30.28      7.00 o
   0   4  22        0.02       -0.41      4.99 o
   1   4  22       17.19       15.47      6.12 o
   2   4  22       10.68        9.46      6.29 o
   3   4  22        3.60       -0.56      5.65 o
  -2   5  22       55.66       44.59      7.83 o
  -1   5  22       12.42        8.16      7.46 o
   0   5  22        0.11       -2.99      4.90 o
   1   5  22       13.48       16.07      6.22 o
   2   5  22       56.83       45.39      8.12 o
  -2   6  22       33.69       26.94      7.07 o
  -1   6  22       51.78       62.28      8.62 o
   0   6  22      127.49      104.04     10.47 o
   1   6  22       53.11       67.47      9.26 o
   2   6  22       33.76       40.59      7.99 o
  -2   7  22       51.52       40.13      7.88 o
  -1   7  22       47.75       50.68      8.43 o
   0   7  22        5.47        9.50      6.27 o
   1   7  22       47.04       40.34      8.01 o
   2   7  22       50.21       47.66      8.80 o
  -1   8  22       40.39       32.38     12.96 o
   0   8  22       58.66       57.92      8.85 o
   1   8  22       39.59       43.35      9.66 o
   1   0  23        2.87        1.35      5.27 o
   2   0  23        0.54       -1.53      5.34 o
  -2   1  23       58.88       65.02      8.85 o
  -1   1  23       52.82       48.43      7.89 o
   0   1  23       12.19        8.51      9.58 o
   1   1  23       51.55       48.94     13.35 o
   2   1  23       58.64       64.24     10.29 o
  -2   2  23       32.94       30.95      7.27 o
  -1   2  23      132.20      135.79     11.52 o
   0   2  23      143.31      150.97     12.15 o
   1   2  23      131.45      156.44     24.25 o
   2   2  23       33.13       36.00     14.84 o
  -2   3  23       51.66       45.08     10.72 o
  -1   3  23        5.34        0.23      5.30 o
   0   3  23       40.81       32.33      7.16 o
   1   3  23        4.89       -1.75      5.17 o
   2   3  23       51.63       45.63      8.19 o
  -2   4  23        9.43        3.05      5.65 o
  -1   4  23       42.83       30.98      7.20 o
   0   4  23        6.48       11.14      6.02 o
   1   4  23       43.49       39.43      7.71 o
   2   4  23        8.91        2.26      7.01 o
  -2   5  23       74.71       80.77     10.09 o
  -1   5  23       30.53       28.51      7.14 o
   0   5  23       28.66       29.84     12.72 o
   1   5  23       31.09       39.90      7.84 o
   2   5  23       74.54       92.67     10.74 o
  -1   6  23       61.26       59.27     11.66 o
   0   6  23        0.10        9.28      7.41 o
   1   6  23       60.04       71.32      9.48 o
  -1   7  23        3.52       -5.31      6.81 o
   0   7  23       14.19        7.86      7.26 o
   1   7  23        3.73        1.16      8.40 o
   0   0  24       62.26       48.73     14.00 o
   1   0  24      122.44      124.41     16.94 o
   2   0  24        1.11       -0.07      5.69 o
  -2   1  24       48.66       61.22      9.23 o
  -1   1  24       12.39       11.85      6.25 o
   0   1  24       10.36        7.89      7.18 o
   1   1  24       12.52       12.80     10.30 o
   2   1  24       49.38       44.72      8.24 o
  -2   2  24        3.85       13.64      6.52 o
  -1   2  24        8.69        9.37      8.36 o
   0   2  24       69.37       72.24     11.40 o
   1   2  24        8.89        8.41      6.21 o
   2   2  24        3.94        6.82      9.84 o
  -1   3  24       10.17        0.62      5.94 o
   0   3  24       32.37       35.20      9.08 o
   1   3  24        9.90       -1.38      5.68 o
  -1   4  24        8.48       15.73      7.92 o
   0   4  24        2.15       -2.59      6.48 o
   1   4  24        8.45       10.40      6.25 o
  -1   5  24       27.76       14.79      7.92 o
   0   5  24        9.68        4.12      8.04 o
   1   5  24       26.67       29.08      7.75 o
   1   0  25        7.84       11.08      6.51 o
   0   1  25        3.69       -3.60      6.53 o
   0   2  25        2.35       12.43      7.69 o
 
